# Supplementary material for: The ribotoxic stress response drives acute inflammation, cell death, and epidermal thickening in UV-irradiated skin in vivo
Source: Mol Cell. 2024 Dec 19;84(24):4774–4789.e9. doi: 10.1016/j.molcel.2024.10.044 (PMC11671030; doi:10.1016/j.molcel.2024.10.044)
Supplement: Table S1. RNA-seq—list of differentially expressed genes, related to Figure 5 [file mmc2.xlsx]

## Sheet: Expression Browser view
Name	Identifier	UVB vs Mock (WT) - Fold change	UVB vs Mock (WT) - Log fold change	UVB vs Mock (WT) - P-value	Replacing P values; if 0, eplace with the next smallest 1E-16 (transformed -log in Prism)	UVB vs Mock (WT) - FDR p-value	WT - UVB - Mean	sig? LOG FC>2, p<0.05	WT - Sham - Mean	UVB vs Mock (NLRP1 KO) - Fold change	UVB vs Mock (NLRP1 KO) - Log fold change	UVB vs Mock (NLRP1 KO) - P-value	UVB vs Mock (NLRP1 KO) - FDR p-value	UVB vs Mock (ZAK KO) - Fold change	UVB vs Mock (ZAK KO) - Log fold change	UVB vs Mock (ZAK KO) - P-value	Replacing P values; if 0, eplace with the next smallest 1E-16 (transformed -log in Prism)	UVB vs Mock (ZAK KO) - FDR p-value	sig? LOG FC>2, p<0.05	logFC ZAK KO (column P)<log FC WT (column D)-1	NLRP1 KO - UVB - Mean	NLRP1 KO - Sham - Mean	ZAK KO - UVB - Mean	ZAK KO - Sham - Mean					currently sorted by WT-UVB-Mean
MT-CO3	ENSG00000198938	1.06106	0.0855115	0.674151	0.674151	0.786526	23631.3	Nonsig	27804.1	1.23881	0.308952	0.0492476	0.102227	1.26462	0.338699	0.119796	0.119796	0.225303	Nonsig	FALSE	24093.4	26921.6	24014	31645.8
MT-CO2	ENSG00000198712	-1.13931	-0.18816	0.355415	0.355415	0.573526	19816.1	Nonsig	28297.9	-1.07934	-0.110152	0.496982	0.61722	1.13325	0.180468	0.428334	0.428334	0.563209	Nonsig	FALSE	18456.7	27587.5	22117.5	32432.8
MT-CO1	ENSG00000198804	-1.01425	-0.0204095	0.931415	0.931415	0.950167	18668.7	Nonsig	23524.3	-1.04612	-0.0650543	0.6734	0.748971	-1.11911	-0.162348	0.520682	0.520682	0.657642	Nonsig	FALSE	18437.2	26637.5	13623.1	25010.2					Mean in TPM unit
TMSB10	ENSG00000034510	1.91715	0.938964	7.14851e-06	7.14851e-06	0.000100469	14749.1	Nonsig	9699.12	2.25924	1.17584	9.14824e-14	1.07246e-12	2.33055	1.22067	2.63101e-12	0	2.64498e-11	Nonsig	FALSE	14286.4	8756.6	12631.4	8771.96
KRT14	ENSG00000186847	1.46377	0.549691	0.0256232	0.0256232	0.0931297	14466.5	Nonsig	12654.1	2.08027	1.05677	1.01305e-10	7.80954e-10	2.71983	1.44352	1.10134e-13	0	1.3401e-12	Nonsig	FALSE	13170.7	8835.69	18902.2	11488.5
S100A2	ENSG00000196754	1.82186	0.865414	7.7176e-05	7.7176e-05	0.000810991	12161.9	Nonsig	8532.97	2.27457	1.18559	9.82325e-13	1.00139e-11	2.28032	1.18923	3.3645e-11	0	2.89936e-10	Nonsig	FALSE	10153.2	6192.19	12033.3	8558.73					WT
KRT6A	ENSG00000205420	1.31281	0.392657	0.0699888	0.0699888	0.199674	10857.8	Nonsig	10529.1	1.6096	0.686705	9.39944e-06	3.71382e-05	2.22447	1.15346	2.24273e-10	2.24273e-10	1.70732e-09	Nonsig	FALSE	8959.86	7750.42	14795.9	10901					NLRP1 KO
KRT5	ENSG00000186081	1.17426	0.231755	0.265281	0.265281	0.485357	10647.1	Nonsig	11461.9	1.50683	0.591512	9.52376e-05	0.000326988	1.55429	0.636251	0.000348635	0.000348635	0.00114728	Nonsig	FALSE	11159.7	10277.6	9214.39	9663.3					ZAK KO
KRT17	ENSG00000128422	1.60731	0.684644	0.011235	0.011235	0.0491648	10191.9	Nonsig	8141.55	2.32762	1.21886	3.51719e-13	3.83208e-12	3.49792	1.8065	0	0	0	Nonsig	FALSE	7842.76	4707.06	17653.8	8394.84
GAPDH	ENSG00000111640	1.59299	0.671737	0.00384011	0.00384011	0.0210946	9621.5	Nonsig	7686.49	2.01314	1.00945	1.3036e-10	9.91083e-10	2.4333	1.28292	3.51286e-12	0	3.47211e-11	Nonsig	FALSE	11175.8	7731.67	10857	7320.01
MT-ATP6	ENSG00000198899	-1.27231	-0.347454	0.105289	0.105289	0.268281	7591.88	Nonsig	12045.4	-1.34899	-0.431878	0.0128828	0.0307578	-1.29866	-0.377026	0.134741	0.134741	0.248616	Nonsig	FALSE	7776.62	14435.6	7141.98	15247.4
ACTG1	ENSG00000184009	1.23589	0.305555	0.195763	0.195763	0.409685	7443	Nonsig	7661.15	1.53469	0.617948	0.00010584	0.000361422	2.01972	1.01416	4.85818e-08	4.85818e-08	2.69969e-07	Nonsig	FALSE	7760.48	7055.81	9228.37	7509.94
FTL	ENSG00000087086	2.64594	1.40378	3.58435e-07	3.58435e-07	6.9477e-06	7064.82	Nonsig	3413.63	3.59566	1.84626	0	0	4.09796	2.0349	0	0	0	0	FALSE	7994.75	3105.78	10555.3	4285.55
ACTB	ENSG00000075624	-1.23704	-0.306892	0.182503	0.182503	0.390593	7063	Nonsig	11094.8	1.02659	0.0378666	0.812144	0.867121	1.26895	0.343634	0.0548343	0.0548343	0.115974	Nonsig	FALSE	7181.37	9754.68	7747.47	9977.15
RPS2	ENSG00000140988	2.18674	1.12878	8.6103e-05	8.6103e-05	0.000891997	6816.81	Nonsig	4006.5	2.98505	1.57776	0	0	4.12304	2.04371	0	0	0	0	FALSE	7270.11	3399.93	10397.7	4180.31
EEF1A1	ENSG00000156508	1.66283	0.733645	0.00040994	0.00040994	0.00337988	6679.7	Nonsig	5031.66	1.36396	0.447801	0.00386595	0.0102076	1.49683	0.581909	0.00222995	0.00222995	0.00643786	Nonsig	FALSE	5967.87	6036.61	4265.29	4519.33
S100A11	ENSG00000163191	1.41255	0.498307	0.0740868	0.0740868	0.207902	6560.97	Nonsig	5930.46	2.10323	1.07261	1.62769e-10	1.22196e-09	2.47301	1.30627	1.14638e-11	0	1.05119e-10	Nonsig	FALSE	5469.31	3629.61	7855.55	5253.16
RPS12	ENSG00000112306	2.16106	1.11174	8.1233e-08	8.1233e-08	1.82919e-06	5770.02	Nonsig	3340.6	2.01947	1.01397	1.13353e-10	8.66866e-10	2.11838	1.08296	3.47755e-10	3.47755e-10	2.57621e-09	Nonsig	FALSE	5616.74	3832.14	5460.72	4142.02
SFN	ENSG00000175793	1.34405	0.426587	0.0833623	0.0833623	0.226362	5164.02	Nonsig	4901.56	1.69954	0.765148	4.83227e-06	1.98759e-05	1.83835	0.878413	4.38875e-06	4.38875e-06	1.88374e-05	Nonsig	FALSE	4473.06	3668.74	5014.93	4496.24
LGALS1	ENSG00000100097	1.98713	0.990685	0.000186121	0.000186121	0.00172996	4666.36	Nonsig	3009.61	2.52682	1.33732	1.22125e-15	1.77265e-14	3.06179	1.61437	1.11022e-16	0	2.03523e-15	Nonsig	FALSE	3955.54	2177.63	3995.03	2147.74
RPL41	ENSG00000229117	2.08759	1.06184	2.70322e-07	2.70322e-07	5.37754e-06	4630.44	Nonsig	2803.18	2.2994	1.20126	6.99441e-14	8.28328e-13	2.75781	1.46352	2.22045e-16	0	3.96943e-15	Nonsig	FALSE	4599.04	2765.15	4751.89	2808.29
MT2A	ENSG00000125148	1.22132	0.288441	0.301807	0.301807	0.528418	4322.18	Nonsig	4535.4	1.84986	0.887414	1.84175e-07	9.2155e-07	2.12698	1.08881	1.1327e-08	1.1327e-08	6.89473e-08	Nonsig	FALSE	4709.61	3559.58	4356.47	3378.04
S100A6	ENSG00000197956	1.96506	0.974571	8.1495e-06	8.1495e-06	0.000112654	4207.27	Nonsig	2731.99	2.48728	1.31457	1.11022e-16	1.78664e-15	2.78766	1.47905	7.77156e-16	0	1.2911e-14	Nonsig	FALSE	2932.71	1637.98	5221.74	3065.05
PFN1	ENSG00000108518	1.53046	0.613965	0.0151869	0.0151869	0.0618538	4143.2	Nonsig	3452.56	2.08022	1.05674	2.25249e-10	1.65877e-09	2.51684	1.33162	1.3991e-12	0	1.45378e-11	Nonsig	FALSE	4069.35	2727.92	4383.27	2864.55
MT-ND1	ENSG00000198888	1.05395	0.0758101	0.721182	0.721182	0.818034	4123.77	Nonsig	4900.96	1.12419	0.168882	0.285371	0.428688	1.11782	0.16069	0.465977	0.465977	0.598776	Nonsig	FALSE	4923.16	6073.46	4103.65	6030.83
RPL13A	ENSG00000142541	2.01717	1.01233	1.11121e-05	1.11121e-05	0.000148105	4111.99	Nonsig	2600.23	2.54901	1.34994	0	0	2.98091	1.57575	0	0	0	Nonsig	FALSE	4314.81	2357.36	4943.33	2710.99
IER3	ENSG00000137331	7.19863	2.84772	0	0	0	3972.94	0	702.411	9.31717	3.21989	0	0	2.64899	1.40544	4.83136e-12	0	4.66989e-11	Nonsig	1.40544	3291.56	493.589	1349.91	846.758
RPL8	ENSG00000161016	1.95158	0.964643	0.000161178	0.000161178	0.00153392	3954.57	Nonsig	2594.95	2.6299	1.39501	0	0	3.38165	1.75773	0	0	0	Nonsig	FALSE	4834.34	2562.98	6097.23	2979.3
GSTP1	ENSG00000084207	1.90593	0.930492	0.000600578	0.000600578	0.00464936	3888.93	Nonsig	2623.83	2.62535	1.39251	0	0	3.47706	1.79787	0	0	0	Nonsig	FALSE	3702.78	1972.02	5285.32	2512.43
RPLP0	ENSG00000089157	1.96549	0.974888	0.000453546	0.000453546	0.00367185	3657.75	Nonsig	2387.44	2.62377	1.39164	0	0	3.7768	1.91717	0	0	0	Nonsig	FALSE	4115.2	2189.5	5314.8	2327.3
RPS18	ENSG00000231500	2.15047	1.10465	7.65078e-08	7.65078e-08	1.73302e-06	3650.35	Nonsig	2147.93	2.42396	1.27737	2.22045e-16	3.46707e-15	2.94565	1.55859	0	0	0	Nonsig	FALSE	3652.04	2084.6	4427.7	2450.53
MT-ND2	ENSG00000198763	-1.42972	-0.515735	0.0176582	0.0176582	0.0696085	3446.9	Nonsig	6148.52	-1.53912	-0.622104	9.90884e-05	0.000339787	-1.51359	-0.597974	0.0136064	0.0136064	0.0335509	Nonsig	FALSE	3674.87	7818.11	3640.97	9062.79
MT-CYB	ENSG00000198727	-1.33932	-0.421496	0.0447575	0.0447575	0.142724	3378.13	Nonsig	5656.82	-1.3152	-0.395285	0.0111854	0.0270567	-1.26304	-0.336899	0.12694	0.12694	0.236016	Nonsig	FALSE	3174	5780.05	2838.91	5928.23
MT-ND4	ENSG00000198886	-2.01889	-1.01356	6.47097e-06	6.47097e-06	9.15699e-05	3197.15	Nonsig	8051.91	-2.2378	-1.16208	3.78586e-13	4.10454e-12	-1.84177	-0.881096	0.000109871	0.000109871	0.000390885	Nonsig	FALSE	3330.45	10280.7	3133.23	9441.11
TUBA1B	ENSG00000123416	1.36422	0.448071	0.0497597	0.0497597	0.154296	3108.77	Nonsig	2898.86	1.63893	0.712756	5.49062e-06	2.23918e-05	1.92819	0.94725	1.21515e-07	1.21515e-07	6.45369e-07	Nonsig	FALSE	4166.21	3542.77	3155.09	2663.44
RPL7A	ENSG00000148303	1.76097	0.816368	0.00027419	0.00027419	0.00240943	3075.3	Nonsig	2221.1	2.10387	1.07305	1.65961e-11	1.42253e-10	2.512	1.32884	2.66454e-13	0	3.07144e-12	Nonsig	FALSE	3263.66	2160.92	3115.14	2025.99
FTH1	ENSG00000167996	1.52285	0.606771	0.00438966	0.00438966	0.0234549	3042.04	Nonsig	2529.17	2.16226	1.11254	2.20779e-12	2.13268e-11	2.37522	1.24806	1.76026e-12	0	1.80455e-11	Nonsig	FALSE	2654.51	1704.15	4248.01	2918.24
RPS11	ENSG00000142534	2.1514	1.10528	7.25461e-06	7.25461e-06	0.00010172	3032.65	Nonsig	1795.38	2.60989	1.38399	0	0	3.11454	1.63902	0	0	0	Nonsig	FALSE	3023.55	1612.62	3583.99	1878.61
MT-ND3	ENSG00000198840	-1.8075	-0.853998	0.000315921	0.000315921	0.00272239	2947.17	Nonsig	6686.06	-1.40439	-0.489947	0.00465294	0.0121059	-1.44429	-0.530365	0.00745165	0.00745165	0.0193691	Nonsig	FALSE	2257.33	4419.36	3315.57	7946.37
RPS3A	ENSG00000145425	2.17744	1.12263	4.19271e-06	4.19271e-06	6.22815e-05	2928.65	Nonsig	1711.35	2.45154	1.29369	0	0	3.36577	1.75094	0	0	0	Nonsig	FALSE	2841.21	1613.19	3079.19	1480.99
EEF1G	ENSG00000254772	1.66013	0.7313	0.00195992	0.00195992	0.0122417	2887.5	Nonsig	2215.7	2.16372	1.11352	9.19043e-13	9.40921e-12	2.65115	1.40662	2.37588e-14	0	3.21507e-13	Nonsig	FALSE	3077.47	1980.91	3357.33	2077.5
S100A14	ENSG00000189334	1.63172	0.706393	0.000588766	0.000588766	0.00457351	2882.84	Nonsig	2223.77	1.64694	0.719785	1.78912e-06	7.778e-06	1.74397	0.802378	4.09118e-06	4.09118e-06	1.76313e-05	Nonsig	FALSE	2885.87	2424.32	2836.15	2634.09
EEF2	ENSG00000167658	1.22148	0.288629	0.211937	0.211937	0.433422	2875.81	Nonsig	3004.23	1.6472	0.720012	6.55173e-06	2.64503e-05	1.79802	0.846412	4.55234e-06	4.55234e-06	1.94908e-05	Nonsig	FALSE	3298.38	2795.46	3338.07	3051.74
S100A10	ENSG00000197747	1.36266	0.446424	0.0426727	0.0426727	0.137679	2871.7	Nonsig	2663.39	1.98027	0.985699	2.39391e-10	1.75646e-09	1.89178	0.919745	2.85137e-07	2.85137e-07	1.44661e-06	Nonsig	FALSE	2543.96	1787.25	2918.09	2518.57
RPL19	ENSG00000108298	1.88125	0.911691	1.24105e-05	1.24105e-05	0.00016349	2850.78	Nonsig	1912.26	2.01374	1.00988	1.95565e-11	1.66016e-10	2.53301	1.34085	1.9873e-14	0	2.72391e-13	Nonsig	FALSE	2999.18	2065.84	2742.31	1745.12
MIF	ENSG00000240972	2.05916	1.04206	6.46067e-05	6.46067e-05	0.000694338	2848.17	Nonsig	1776.8	3.01785	1.59352	0	0	3.72182	1.89601	0	0	0	Nonsig	FALSE	3030.28	1398.38	3928.72	1745.37
MT-ATP8	ENSG00000228253	-1.23333	-0.302555	0.171892	0.171892	0.379001	2816.76	Nonsig	4339.61	-1.10098	-0.138792	0.635223	0.712539	-1.50529	-0.590046	0.0902724	0.0902724	0.177461	Nonsig	FALSE	2848.27	4288.16	2558.35	6332.33
LAMC2	ENSG00000058085	-1.06443	-0.0900867	0.659523	0.659523	0.774887	2711.19	Nonsig	3614.3	-1.01103	-0.0158271	0.915012	0.931822	-1.1386	-0.187258	0.298969	0.298969	0.456905	Nonsig	FALSE	1667.68	2333.43	1596.52	2892.16
ENO1	ENSG00000074800	1.50582	0.59055	0.009589	0.009589	0.0435128	2610.77	Nonsig	2202.08	1.88784	0.916734	3.10751e-09	1.97525e-08	2.09524	1.06711	3.80875e-09	3.80875e-09	2.45007e-08	Nonsig	FALSE	3197.64	2360.11	2581.16	2017.14
RPSA	ENSG00000168028	2.17942	1.12394	1.65603e-05	1.65603e-05	0.000210817	2532.42	Nonsig	1489.78	2.74929	1.45906	0	0	3.80277	1.92705	0	0	0	Nonsig	FALSE	2570.87	1303.8	3347.94	1451.75
RPL10A	ENSG00000198755	2.15333	1.10657	1.22059e-07	1.22059e-07	2.63856e-06	2484.17	Nonsig	1459.12	2.27188	1.18389	5.77316e-15	7.76193e-14	2.59486	1.37565	3.33067e-15	0	5.1608e-14	Nonsig	FALSE	2545.9	1556.54	2216.83	1388.79
RPL35	ENSG00000136942	2.28681	1.19334	1.36157e-05	1.36157e-05	0.000177309	2444.45	Nonsig	1372.57	2.95653	1.5639	0	0	4.11832	2.04206	0	0	0	0	FALSE	2644.86	1248.2	3309.28	1324.67
RPS27	ENSG00000177954	2.44517	1.28994	5.24092e-09	5.24092e-09	1.52316e-07	2412.26	Nonsig	1257.67	2.89529	1.53371	0	0	3.31903	1.73076	0	0	0	Nonsig	FALSE	2327.55	1116.66	2822.03	1386.48
S100A9	ENSG00000163220	1.69958	0.765176	0.000338833	0.000338833	0.00289408	2351.37	Nonsig	1760.84	2.29338	1.19748	2.87215e-13	3.16051e-12	2.44736	1.29123	2.63789e-13	0	3.04387e-12	Nonsig	FALSE	690.935	418.451	2351.81	1546.24
TAGLN2	ENSG00000158710	1.56601	0.647089	0.014667	0.014667	0.0602663	2343.34	Nonsig	1913.86	2.07916	1.056	8.03709e-11	6.26802e-10	2.46666	1.30256	5.46729e-12	0	5.24823e-11	Nonsig	FALSE	2209.24	1484.03	2611.4	1744.47
TUBB4B	ENSG00000188229	1.46999	0.55581	0.0276123	0.0276123	0.0986534	2342.75	Nonsig	2037.81	1.85184	0.888963	5.32995e-08	2.85563e-07	1.89433	0.921686	1.75998e-06	1.75998e-06	7.99367e-06	Nonsig	FALSE	2896.63	2183.54	2618.5	2284.2
LAMB3	ENSG00000196878	1.19357	0.255281	0.226028	0.226028	0.451911	2274.97	Nonsig	2436.33	1.47955	0.565156	0.00023332	0.000755022	1.57484	0.655207	0.000254323	0.000254323	0.00085276	Nonsig	FALSE	1528.13	1439.87	2237.69	2323.01
RPL3	ENSG00000100316	1.84107	0.880546	1.4723e-05	1.4723e-05	0.000190092	2173.7	Nonsig	1492.39	2.07643	1.05411	1.28841e-12	1.28917e-11	2.29924	1.20115	6.45561e-12	0	6.14412e-11	Nonsig	FALSE	2364.2	1576.95	2069.55	1458.66
TUBB	ENSG00000196230	-1.16582	-0.221344	0.303248	0.303248	0.530286	2160.83	Nonsig	3193.42	1.04756	0.0670284	0.664264	0.740335	1.20838	0.27308	0.124162	0.124162	0.23203	Nonsig	FALSE	2636.88	3506.96	2465.51	3328.82
UBC	ENSG00000150991	1.76165	0.816929	6.37312e-05	6.37312e-05	0.000686881	2126.95	Nonsig	1503.52	1.90758	0.931747	1.57427e-09	1.04023e-08	1.84942	0.887075	5.26394e-07	5.26394e-07	2.57635e-06	Nonsig	FALSE	1798.54	1300.36	1417.63	1221.54
GPX1	ENSG00000233276	2.22485	1.15371	7.36184e-05	7.36184e-05	0.000777566	2100.56	Nonsig	1213.24	3.10084	1.63266	0	0	4.24819	2.08685	0	0	0	0	FALSE	2140.48	964.106	2914.97	1139.92
S100A16	ENSG00000188643	1.70351	0.768513	0.0022879	0.0022879	0.0139038	2051.76	Nonsig	1535.31	2.29913	1.20109	1.30673e-13	1.50472e-12	2.83986	1.50582	3.44169e-15	0	5.31807e-14	Nonsig	FALSE	1905.1	1156.72	2935.98	1706.98
RPS21	ENSG00000171858	2.24386	1.16599	3.51129e-08	3.51129e-08	8.54226e-07	2043.63	Nonsig	1156.01	2.57963	1.36716	0	0	2.88116	1.52665	0	0	0	Nonsig	FALSE	2012.6	1080.52	2320.14	1308.04
RPL29	ENSG00000162244	2.05107	1.03638	3.60847e-05	3.60847e-05	0.000420674	1986.76	Nonsig	1236.68	2.55228	1.35179	3.33067e-16	5.13519e-15	3.00536	1.58754	0	0	0	Nonsig	FALSE	1962.54	1072.1	2130.6	1158.94
RPS6	ENSG00000137154	1.90505	0.929829	1.14183e-05	1.14183e-05	0.00015174	1956.1	Nonsig	1278.39	1.55455	0.636501	7.25623e-05	0.000253997	1.89222	0.920078	3.79896e-07	3.79896e-07	1.89591e-06	Nonsig	FALSE	1798.07	1593.04	1490.23	1254.44
ANXA2	ENSG00000182718	1.67764	0.746434	0.000214334	0.000214334	0.0019538	1916.77	Nonsig	1440.12	1.6037	0.6814	3.70938e-06	1.5462e-05	1.77943	0.831414	3.33563e-06	3.33563e-06	1.45522e-05	Nonsig	FALSE	1448.63	1251.37	1384.84	1241.43
SH3BGRL3	ENSG00000142669	1.4898	0.575122	0.0350182	0.0350182	0.118613	1910.74	Nonsig	1638.12	2.09292	1.06552	2.37283e-10	1.74224e-09	2.71924	1.44321	1.09912e-13	0	1.33812e-12	Nonsig	FALSE	1654	1103.49	2503.29	1521.62
RPS10	ENSG00000124614	2.21882	1.14979	1.85027e-05	1.85027e-05	0.00023319	1908.16	Nonsig	1105.65	2.82289	1.49717	0	0	3.65129	1.86841	0	0	0	Nonsig	FALSE	2059.42	1018.17	2531.36	1141.73
PKM	ENSG00000067225	1.42868	0.514683	0.0308003	0.0308003	0.107522	1885.76	Nonsig	1686.16	1.91139	0.934625	3.97341e-09	2.48837e-08	2.18138	1.12524	1.35711e-09	1.35711e-09	9.25523e-09	Nonsig	FALSE	1974.79	1441.43	1951.98	1469.78
RPS8	ENSG00000142937	1.91863	0.940076	4.26577e-06	4.26577e-06	6.32426e-05	1883.72	Nonsig	1235.29	2.0673	1.04775	1.93323e-12	1.88479e-11	2.34268	1.22816	1.08047e-12	0	1.1385e-11	Nonsig	FALSE	2003.43	1341.95	1840.06	1266.85
TMSB4X	ENSG00000205542	1.68003	0.748491	0.00043401	0.00043401	0.00354741	1874.76	Nonsig	1391.67	1.46925	0.555083	0.000723805	0.00216915	1.42856	0.514565	0.0052418	0.0052418	0.014096	Nonsig	FALSE	1309.77	1225.32	886.732	984.623
CALR	ENSG00000179218	1.25028	0.322255	0.124877	0.124877	0.303277	1817.08	Nonsig	1843.85	1.50993	0.594479	0.00013223	0.000445132	1.46702	0.55289	0.0015241	0.0015241	0.00452227	Nonsig	FALSE	1866.97	1719.75	1461.7	1609.95
RPL27	ENSG00000131469	2.11044	1.07754	2.77448e-06	2.77448e-06	4.33646e-05	1815.67	Nonsig	1097.17	2.44515	1.28992	1.11022e-16	1.78664e-15	3.0137	1.59154	0	0	0	Nonsig	FALSE	1794.38	1020.63	2090.55	1128.28
RPL18A	ENSG00000105640	2.08149	1.05762	0.000116389	0.000116389	0.0011597	1795.67	Nonsig	1105.72	2.8891	1.53062	0	0	3.72628	1.89774	0	0	0	Nonsig	FALSE	1915.14	925.84	2566.9	1141.43
HSPB1	ENSG00000106211	1.74559	0.803716	0.00203026	0.00203026	0.0126081	1762.55	Nonsig	1283.8	2.24323	1.16558	1.99235e-11	1.68871e-10	3.31008	1.72687	0	0	0	Nonsig	FALSE	1456.41	904.885	3273.87	1631.4
FN1	ENSG00000115414	-1.58715	-0.666437	0.00186262	0.00186262	0.0117373	1745.26	Nonsig	3471.77	-1.5974	-0.675728	5.54974e-06	2.26162e-05	-1.81404	-0.859207	4.91632e-06	4.91632e-06	2.09448e-05	Nonsig	FALSE	1127.72	2495.4	622.333	1795.05
RPLP1	ENSG00000137818	2.06769	1.04802	1.09745e-05	1.09745e-05	0.000146443	1735.74	Nonsig	1074.86	2.65048	1.40626	0	0	3.22735	1.69035	0	0	0	Nonsig	FALSE	1906.89	1000.27	2207.07	1120.58
TPI1	ENSG00000111669	1.68299	0.751024	0.00361925	0.00361925	0.0201991	1713	Nonsig	1299.51	2.27865	1.18818	1.68865e-13	1.92243e-12	2.73826	1.45326	8.54872e-15	0	1.23146e-13	Nonsig	FALSE	1990.34	1218.02	2071.61	1242.65
RPL12	ENSG00000197958	2.04554	1.03248	2.09179e-06	2.09179e-06	3.35307e-05	1701.76	Nonsig	1056.95	2.36617	1.24256	3.33067e-16	5.13519e-15	3.08794	1.62664	0	0	0	Nonsig	FALSE	1836.69	1077.74	2232.26	1179.05
ATP5F1B	ENSG00000110955	1.49448	0.579642	0.00845388	0.00845388	0.0392726	1701.55	Nonsig	1443.38	1.82401	0.867113	1.28613e-08	7.46732e-08	1.92813	0.947199	6.79376e-08	6.79376e-08	3.71974e-07	Nonsig	FALSE	1987.91	1517.1	1615.22	1361.36
RPL17	ENSG00000265681	2.2141	1.14672	2.29969e-08	2.29969e-08	5.83875e-07	1698.11	Nonsig	967.22	1.84506	0.883665	1.16142e-08	6.79333e-08	2.13798	1.09625	3.64308e-09	3.64308e-09	2.34891e-08	Nonsig	FALSE	1584.85	1184.85	1178.99	878.654
CLIC1	ENSG00000213719	1.63875	0.712597	0.00508794	0.00508794	0.0262648	1678.97	Nonsig	1305.75	2.16529	1.11456	1.60449e-12	1.58673e-11	2.47401	1.30685	2.99205e-12	0	2.98377e-11	Nonsig	FALSE	1760.6	1134.38	1756.97	1163.68
ALDOA	ENSG00000149925	1.535	0.618242	0.0251619	0.0251619	0.0917173	1677.38	Nonsig	1401.08	2.16541	1.11464	2.89648e-11	2.39884e-10	2.78591	1.47815	2.25375e-14	0	3.05908e-13	Nonsig	FALSE	1819.02	1174.71	2428.26	1440.95
CHCHD2	ENSG00000106153	1.99657	0.997526	0.000157458	0.000157458	0.0015061	1649.21	Nonsig	1057.83	2.63054	1.39536	0	0	3.25403	1.70223	0	0	0	Nonsig	FALSE	1795.4	953.273	2064.05	1044.04
MT-ND4L	ENSG00000212907	-1.88608	-0.91539	0.000172897	0.000172897	0.00162368	1648.41	Nonsig	3882.49	-1.98088	-0.986141	2.30311e-07	1.13677e-06	-1.93776	-0.954392	0.00121913	0.00121913	0.00368197	Nonsig	FALSE	1675.63	4567.36	1681.46	5358.61
SNRPB	ENSG00000125835	1.61949	0.695541	0.0074488	0.0074488	0.0356151	1637.15	Nonsig	1291.36	2.17673	1.12217	2.47102e-12	2.37139e-11	2.45405	1.29516	5.145e-12	0	4.96017e-11	Nonsig	FALSE	2128.31	1365.39	1913.36	1278.61
HSP90AB1	ENSG00000096384	-1.05283	-0.0742752	0.715709	0.715709	0.813153	1634.17	Nonsig	2144.23	-1.11853	-0.161609	0.283449	0.426673	-1.10104	-0.138864	0.44741	0.44741	0.580261	Nonsig	FALSE	1956.24	3026.74	1170.49	2047.22
PRDX5	ENSG00000126432	1.99197	0.994192	9.3913e-05	9.3913e-05	0.000958901	1617.59	Nonsig	1040.4	2.5762	1.36524	3.33067e-16	5.13519e-15	3.23655	1.69445	0	0	0	Nonsig	FALSE	1275.89	689.373	2156.9	1094.08
RPS19	ENSG00000105372	2.20193	1.13877	3.87389e-06	3.87389e-06	5.8193e-05	1607.82	Nonsig	932.785	2.85018	1.51105	0	0	3.55866	1.83133	0	0	0	Nonsig	FALSE	1519.18	743.355	2109.66	970.577
RPL10	ENSG00000147403	2.06978	1.04947	2.08615e-05	2.08615e-05	0.000259318	1560.75	Nonsig	962.802	2.582	1.36849	0	0	3.07528	1.62072	0	0	0	Nonsig	FALSE	1609.01	868.912	1703.33	911.004
EIF5A	ENSG00000132507	1.33109	0.412606	0.0967394	0.0967394	0.252361	1531.09	Nonsig	1464.29	1.76846	0.822492	2.46261e-07	1.20846e-06	1.92079	0.941698	1.71972e-07	1.71972e-07	8.98829e-07	Nonsig	FALSE	1971.53	1555.49	1574.8	1339.39
RPL7	ENSG00000147604	2.30308	1.20356	1.2763e-08	1.2763e-08	3.42778e-07	1516.16	Nonsig	821.081	1.69227	0.758959	2.67965e-06	1.13902e-05	1.93765	0.954308	3.28272e-07	3.28272e-07	1.65231e-06	Nonsig	FALSE	1346.69	1097.4	925.412	761.671
RPL4	ENSG00000174444	1.56761	0.648571	0.00142112	0.00142112	0.00944281	1515.24	Nonsig	1207.57	1.73322	0.793451	9.55316e-08	4.9605e-07	1.71164	0.77538	7.24855e-06	7.24855e-06	3.01951e-05	Nonsig	FALSE	1637.37	1306.6	1237.58	1162.43
TPT1	ENSG00000133112	1.96732	0.976233	1.19748e-06	1.19748e-06	2.03142e-05	1485.05	Nonsig	953.904	1.93849	0.954936	1.79569e-10	1.34072e-09	2.18384	1.12687	5.94478e-10	5.94478e-10	4.26526e-09	Nonsig	FALSE	1316.37	939.113	1316.55	959.989
RPLP2	ENSG00000177600	1.78967	0.839693	0.000115705	0.000115705	0.0011544	1466.14	Nonsig	1033.92	2.09463	1.06669	2.12453e-11	1.7918e-10	2.63313	1.39678	5.20695e-14	0	6.65488e-13	Nonsig	FALSE	1458.3	967	1772.79	1105.9
RPS25	ENSG00000118181	2.22998	1.15703	1.96284e-08	1.96284e-08	5.07431e-07	1461.79	Nonsig	820.16	2.09929	1.0699	3.76399e-12	3.5129e-11	2.14313	1.09972	4.74653e-10	4.74653e-10	3.45551e-09	Nonsig	FALSE	1414.17	930.079	1249.62	932.989
PPIA	ENSG00000196262	1.72705	0.788306	9.81918e-05	9.81918e-05	0.000996315	1442.59	Nonsig	1047.53	1.63491	0.709207	2.86345e-06	1.2112e-05	1.85765	0.893478	2.0773e-07	2.0773e-07	1.07217e-06	Nonsig	FALSE	1465.56	1238.79	1047.54	907.882
C19orf33	ENSG00000167644	2.46829	1.30351	1.60887e-06	1.60887e-06	2.65394e-05	1437.62	Nonsig	749.555	3.2409	1.6964	0	0	4.14672	2.05197	0	0	0	0	FALSE	1476.28	635.368	2348.89	936.598
SLC25A6	ENSG00000169100	1.55277	0.634841	0.0108469	0.0108469	0.0477748	1415.9	Nonsig	1167.43	2.09655	1.06802	7.93442e-11	6.19452e-10	2.3896	1.25677	1.42243e-10	1.42243e-10	1.11127e-09	Nonsig	FALSE	1351.61	898.518	1513.51	1046.72
RPS5	ENSG00000083845	2.09456	1.06664	0.000102655	0.000102655	0.00103789	1409.03	Nonsig	860.328	2.82248	1.49696	0	0	3.78011	1.91843	0	0	0	Nonsig	FALSE	1485.09	733.805	2038.56	893.248
COX8A	ENSG00000176340	1.9311	0.949421	0.000201872	0.000201872	0.00185435	1399.2	Nonsig	925.172	2.47127	1.30525	1.84297e-14	2.33284e-13	2.97275	1.5718	4.44089e-16	0	7.63916e-15	Nonsig	FALSE	1418.36	799.764	1614.15	889.549
FGFBP1	ENSG00000137440	-1.16678	-0.222532	0.278758	0.278758	0.500139	1394.52	Nonsig	2041.72	-1.53346	-0.616787	3.91824e-05	0.000142278	-1.46257	-0.548503	0.00216404	0.00216404	0.00625808	Nonsig	FALSE	1060.55	2257.82	537.75	1257.09
SCD	ENSG00000099194	-1.26675	-0.341133	0.0883482	0.0883482	0.236032	1391.66	Nonsig	2213.85	-1.22727	-0.295451	0.0436612	0.0920318	-1.18703	-0.247351	0.156583	0.156583	0.280098	Nonsig	FALSE	1894.46	3226.7	1274.69	2430.61
RPL26	ENSG00000161970	2.19855	1.13655	2.57142e-08	2.57142e-08	6.42459e-07	1376.07	Nonsig	788.929	1.91061	0.93403	1.59901e-09	1.05563e-08	2.35606	1.23638	3.91831e-12	0	3.84225e-11	Nonsig	FALSE	1265.07	913.234	1200.63	814.552
RPL13	ENSG00000167526	2.10262	1.07219	2.07135e-05	2.07135e-05	0.000257761	1344.57	Nonsig	818.919	2.90508	1.53858	0	0	3.81248	1.93073	0	0	0	Nonsig	FALSE	1408.76	675.705	1973.92	856.912
SERPINB2	ENSG00000197632	1.13135	0.178048	0.390853	0.390853	0.614035	1339.72	Nonsig	1499.38	1.08665	0.119892	0.442215	0.564519	1.16257	0.217311	0.215075	0.215075	0.358507	Nonsig	FALSE	446.561	570.332	732.66	1017.84
RPL21	ENSG00000122026	2.04099	1.02927	5.8635e-07	5.8635e-07	1.0733e-05	1338.26	Nonsig	819.116	1.80991	0.855915	3.99835e-08	2.1841e-07	2.24695	1.16797	4.04456e-11	0	3.42744e-10	Nonsig	FALSE	1272.84	970.006	1114.22	792.947
TACSTD2	ENSG00000184292	1.58263	0.662321	0.00172477	0.00172477	0.0110439	1330.78	Nonsig	1067.27	2.01819	1.01306	1.97221e-10	1.4641e-09	1.31237	0.392173	0.0275403	0.0275403	0.0631983	Nonsig	FALSE	931.313	641.732	992.067	1233.77
PGAM1	ENSG00000171314	1.39883	0.484226	0.0270953	0.0270953	0.0972498	1318.7	Nonsig	1192.06	1.80632	0.853054	2.59613e-08	1.4534e-07	1.89965	0.925732	9.76233e-08	9.76233e-08	5.24984e-07	Nonsig	FALSE	1418.42	1093.21	1376.34	1172.62
PPDPF	ENSG00000125534	1.64454	0.717687	0.00663157	0.00663157	0.0324054	1308.38	Nonsig	1016.73	2.35407	1.23516	6.09623e-13	6.41326e-12	3.19682	1.67664	0	0	0	Nonsig	FALSE	1414.92	840.009	2059.02	1069.18
RPS3	ENSG00000149273	2.10339	1.07272	7.9962e-07	7.9962e-07	1.41025e-05	1295.92	Nonsig	782.887	2.34823	1.23157	6.66134e-16	1.0032e-14	2.92521	1.54854	0	0	0	Nonsig	FALSE	1338.54	791.696	1405.75	787.399
YBX1	ENSG00000065978	1.46268	0.548614	0.0076902	0.0076902	0.0365401	1293.46	Nonsig	1112.83	1.54572	0.628279	3.11203e-05	0.000114702	1.68177	0.749978	1.76103e-05	1.76103e-05	6.97661e-05	Nonsig	FALSE	1467	1311.58	1136.64	1082.61
PPIB	ENSG00000166794	1.60285	0.680641	0.00159836	0.00159836	0.0103923	1293.09	Nonsig	1024.28	1.95805	0.969421	6.47391e-10	4.49304e-09	2.28246	1.19059	5.18448e-11	0	4.33717e-10	Nonsig	FALSE	1468.17	1041.82	1233.63	880.79
PRDX1	ENSG00000117450	1.60833	0.68556	0.00117398	0.00117398	0.00806021	1249.68	Nonsig	968.862	1.44943	0.535489	0.00105355	0.00307753	1.39198	0.477139	0.008059	0.008059	0.0208217	Nonsig	FALSE	1282.72	1219.33	866.798	995.177
RPS17	ENSG00000182774	2.12913	1.09027	4.48362e-07	4.48362e-07	8.41068e-06	1243.13	Nonsig	743.763	2.43246	1.28241	2.10942e-15	2.97953e-14	2.97437	1.57258	0	0	0	Nonsig	FALSE	1317.23	749.32	1428.35	785.762
UBB	ENSG00000170315	2.22665	1.15487	1.05984e-07	1.05984e-07	2.32877e-06	1232.1	Nonsig	698.694	2.36249	1.24031	6.66134e-16	1.0032e-14	2.52237	1.33478	5.77316e-14	0	7.3282e-13	Nonsig	FALSE	1272.11	748.738	955.852	611.105
RPS27A	ENSG00000143947	2.16619	1.11516	1.76354e-07	1.76354e-07	3.66901e-06	1220.55	Nonsig	701.346	1.71198	0.775668	4.96831e-06	2.03898e-05	1.96102	0.971601	3.27041e-08	3.27041e-08	1.85667e-07	Nonsig	FALSE	1099.43	881.508	908.188	741.317
HLA-C	ENSG00000204525	1.60916	0.686312	0.00530713	0.00530713	0.0271799	1216.19	Nonsig	968.297	2.36602	1.24246	6.39488e-14	7.60595e-13	2.73828	1.45327	2.07612e-14	0	2.83174e-13	Nonsig	FALSE	1103.81	651.621	1262.81	758.151
EEF1B2	ENSG00000114942	2.11027	1.07743	3.03415e-07	3.03415e-07	5.98342e-06	1193.05	Nonsig	717.422	2.18905	1.1303	2.39919e-13	2.66533e-12	2.69061	1.42793	8.88178e-16	0	1.46356e-14	Nonsig	FALSE	1253.92	792.707	1202.9	720.562
RPL18	ENSG00000063177	2.13107	1.09158	5.67446e-05	5.67446e-05	0.000620119	1176.48	Nonsig	707.534	2.73103	1.44944	0	0	3.50216	1.80824	0	0	0	Nonsig	FALSE	1253.02	641.341	1557.74	733.845
RPS15	ENSG00000115268	2.14478	1.10083	5.71933e-05	5.71933e-05	0.000624422	1168.06	Nonsig	696.645	2.93124	1.55151	0	0	3.42159	1.77467	0	0	0	Nonsig	FALSE	1273.05	605.803	1380.1	662.863
JUNB	ENSG00000171223	4.47697	2.16252	0	0	0	1154.62	0	328.212	6.77641	2.76052	0	0	2.36226	1.24017	1.84676e-10	1.84676e-10	1.42139e-09	Nonsig	FALSE	1159.23	238.534	538.106	375.873
RPL11	ENSG00000142676	2.07292	1.05166	1.2651e-06	1.2651e-06	2.14452e-05	1153.71	Nonsig	693.175	1.77858	0.830724	2.44518e-07	1.20071e-06	1.87492	0.906827	2.36224e-07	2.36224e-07	1.21279e-06	Nonsig	FALSE	1053.4	815.867	765.144	654.419
AREG	ENSG00000109321	1.01116	0.0160183	0.938013	0.938013	0.955183	1143.08	Nonsig	1421.59	1.09016	0.124534	0.426223	0.547781	-1.50787	-0.592508	0.00073198	0.00073198	0.00229224	Nonsig	FALSE	749.273	948.33	437.627	1058.63
RPS16	ENSG00000105193	2.06163	1.04378	5.21222e-06	5.21222e-06	7.54859e-05	1141.09	Nonsig	704.378	2.40355	1.26516	3.66374e-15	5.05522e-14	3.14164	1.65152	0	0	0	Nonsig	FALSE	1211.23	701.09	1469.33	769.016
SLC7A5	ENSG00000103257	-1.66124	-0.732257	0.0011424	0.0011424	0.00789592	1139.23	Nonsig	2417.2	-1.14276	-0.192524	0.232968	0.374498	-1.32167	-0.402365	0.0306801	0.0306801	0.0695527	Nonsig	FALSE	1775.96	2835.98	1151.98	2507.75
FAU	ENSG00000149806	2.08783	1.06201	2.97287e-05	2.97287e-05	0.000356274	1137.24	Nonsig	699.399	2.58814	1.37192	1.11022e-16	1.78664e-15	3.57936	1.8397	0	0	0	Nonsig	FALSE	1216.13	654.84	1592.52	736.644
RPS4X	ENSG00000198034	1.90949	0.933186	1.0443e-05	1.0443e-05	0.000139762	1133.9	Nonsig	740.853	1.71393	0.777305	4.40489e-07	2.08373e-06	1.92967	0.948352	4.87441e-08	4.87441e-08	2.70669e-07	Nonsig	FALSE	1066.25	858.99	822.519	685.077
RPL36	ENSG00000130255	2.19877	1.1367	8.79734e-06	8.79734e-06	0.000120654	1124.38	Nonsig	655.485	3.10157	1.633	0	0	3.73863	1.90251	0	0	0	Nonsig	FALSE	1246.53	560.236	1628.48	718.591
EIF6	ENSG00000242372	1.80276	0.850207	0.00066252	0.00066252	0.00505631	1110.9	Nonsig	786.909	2.29649	1.19943	1.77192e-13	2.01307e-12	2.84587	1.50887	9.99201e-15	0	1.42375e-13	Nonsig	FALSE	1152.44	699.795	1406.84	814.863
MYL6	ENSG00000092841	1.84953	0.887156	0.000644365	0.000644365	0.00493448	1107.05	Nonsig	768.165	2.29572	1.19895	2.07279e-13	2.32851e-12	3.1048	1.6345	0	0	0	Nonsig	FALSE	866.78	526.461	1130.21	597.631
TXN	ENSG00000136810	2.00226	1.00163	6.20783e-06	6.20783e-06	8.82866e-05	1090	Nonsig	678.351	1.49663	0.581718	0.00100413	0.00294288	1.60615	0.683605	0.000281486	0.000281486	0.000938064	Nonsig	FALSE	906.36	831.723	707.984	700.685
NPM1	ENSG00000181163	1.65798	0.72943	0.00270681	0.00270681	0.0159266	1089.26	Nonsig	813.745	-1.01557	-0.0222836	0.909169	0.926854	1.1094	0.149778	0.466701	0.466701	0.599396	Nonsig	FALSE	1058.57	1472.8	515.881	733.704
RPL23A	ENSG00000198242	1.79911	0.84728	4.6352e-05	4.6352e-05	0.000522133	1083.99	Nonsig	750.454	1.6652	0.735695	1.21587e-06	5.40734e-06	2.04698	1.0335	3.46439e-09	3.46439e-09	2.24081e-08	Nonsig	FALSE	988.558	822.814	918.071	721.51
NDUFS5	ENSG00000168653	1.98819	0.991459	7.1163e-06	7.1163e-06	0.00010014	1079.99	Nonsig	682.837	1.91835	0.93987	4.68347e-08	2.52706e-07	1.96199	0.972321	4.44041e-08	4.44041e-08	2.47926e-07	Nonsig	FALSE	934.717	670.664	758.756	623.489
NME2	ENSG00000243678	2.08088	1.05719	9.97415e-07	9.97415e-07	1.71901e-05	1075.88	Nonsig	658.15	2.36459	1.24159	3.33067e-16	5.13519e-15	2.85746	1.51474	0	0	0	Nonsig	FALSE	1138.42	668.788	1166.93	666.014
SLC25A5	ENSG00000005022	1.52188	0.605851	0.00329065	0.00329065	0.0187149	1063.59	Nonsig	875.749	1.59028	0.669278	1.20186e-05	4.6816e-05	1.5848	0.664296	0.000177538	0.000177538	0.000610233	Nonsig	FALSE	1261.07	1095.88	862.759	872.237
MT-ND5	ENSG00000198786	-2.2951	-1.19856	4.62713e-07	4.62713e-07	8.64417e-06	1058.62	Nonsig	3052.47	-2.1316	-1.09194	3.14976e-11	2.59109e-10	-1.93141	-0.949652	1.95662e-05	1.95662e-05	7.71455e-05	Nonsig	FALSE	1102.37	3240.12	1062.8	3381.03
OAZ1	ENSG00000104904	1.8042	0.851362	0.000895554	0.000895554	0.00648812	1058.36	Nonsig	749.544	2.40021	1.26316	3.88578e-15	5.34489e-14	2.82067	1.49604	4.88498e-15	0	7.30555e-14	Nonsig	FALSE	1282.52	745.586	1288.55	750.895
RPS20	ENSG00000008988	2.07399	1.05241	3.65867e-07	3.65867e-07	7.06761e-06	1056.49	Nonsig	642.84	2.33408	1.22285	7.77156e-16	1.15854e-14	2.64978	1.40587	6.66134e-16	0	1.12337e-14	Nonsig	FALSE	1091.38	648.423	1161.56	708.564
EIF4A1	ENSG00000161960	1.34779	0.430593	0.0339323	0.0339323	0.115647	1055.76	Nonsig	983.067	1.40984	0.49553	0.000870168	0.0025801	1.4471	0.533165	0.00207713	0.00207713	0.00603176	Nonsig	FALSE	1235.27	1215.16	842.33	935.804
COX6A1	ENSG00000111775	2.02811	1.02014	7.21803e-06	7.21803e-06	0.00010132	1051.31	Nonsig	660.685	2.35415	1.23521	3.9968e-14	4.8854e-13	2.72946	1.44861	3.66374e-15	0	5.62613e-14	Nonsig	FALSE	1028.89	608.003	1122.24	664.095
IFITM3	ENSG00000142089	1.32933	0.410702	0.138536	0.138536	0.324175	1042.54	Nonsig	1004.67	1.88516	0.914684	3.52303e-07	1.69012e-06	2.85569	1.51384	2.88658e-14	0	3.85937e-13	Nonsig	FALSE	668.897	495.801	702.047	406.179
CFL1	ENSG00000172757	1.50765	0.592301	0.0127759	0.0127759	0.054376	1030.9	Nonsig	868.773	1.94134	0.957053	1.58735e-09	1.04855e-08	2.16236	1.11261	8.50199e-10	8.50199e-10	5.93969e-09	Nonsig	FALSE	991.061	711.045	1053	796.386
RPL6	ENSG00000089009	1.97742	0.983616	3.92258e-06	3.92258e-06	5.88854e-05	1015.72	Nonsig	638.601	1.49893	0.583936	0.000303212	0.000963731	1.87579	0.907497	1.05687e-06	1.05687e-06	4.97005e-06	Nonsig	FALSE	854.495	787.462	668.13	568.294
PSMA7	ENSG00000101182	1.70802	0.772326	0.000180015	0.000180015	0.00167891	1013.31	Nonsig	749.378	1.8742	0.906276	3.13745e-09	1.99256e-08	1.91238	0.935368	1.43025e-07	1.43025e-07	7.53884e-07	Nonsig	FALSE	1174.8	867.958	907.317	760.815
FKBP1A	ENSG00000088832	1.10055	0.138226	0.505669	0.505669	0.663652	1000.7	Nonsig	1137.88	1.31687	0.397109	0.00888163	0.0219214	1.17566	0.233473	0.1807	0.1807	0.314275	Nonsig	FALSE	860.985	905.362	677.387	930.461
RPS9	ENSG00000170889	2.2333	1.15918	3.02174e-05	3.02174e-05	0.000361367	998.2	Nonsig	573.582	2.96706	1.56903	0	0	3.77085	1.91489	0	0	0	Nonsig	FALSE	1066.06	502.07	1231.05	540.823
RPL32	ENSG00000144713	2.06773	1.04805	2.20592e-06	2.20592e-06	3.51368e-05	985.484	Nonsig	604.829	2.40497	1.26602	1.77636e-15	2.53177e-14	2.96335	1.56723	0	0	0	Nonsig	FALSE	994.522	574.027	1095.19	602.21
RPL9	ENSG00000163682	2.42257	1.27654	5.41348e-07	5.41348e-07	9.98985e-06	974.297	Nonsig	515.974	2.83651	1.50412	0	0	3.48598	1.80156	0	0	0	Nonsig	FALSE	998.395	490.38	1146.85	536.902
FSCN1	ENSG00000075618	1.11683	0.15941	0.539263	0.539263	0.674495	967.073	Nonsig	1106.23	1.69256	0.759205	7.9837e-06	3.17893e-05	1.82343	0.866653	6.43521e-06	6.43521e-06	2.6973e-05	Nonsig	FALSE	1091.32	900.963	1229.32	1115.3
RACK1	ENSG00000204628	1.69436	0.760739	0.000300248	0.000300248	0.00260016	964.843	Nonsig	720.448	1.97445	0.981454	1.3495e-10	1.02317e-09	2.27846	1.18806	2.27315e-11	0	1.99665e-10	Nonsig	FALSE	1047.74	738.368	958.126	686.095
RPL5	ENSG00000122406	1.88828	0.917075	1.24844e-05	1.24844e-05	0.000164273	963.024	Nonsig	637.604	1.55025	0.632502	8.38071e-05	0.0002905	1.67277	0.742243	5.43195e-05	5.43195e-05	0.000202242	Nonsig	FALSE	918.425	816.313	610.661	580.767
ALDH1A3	ENSG00000184254	-1.12169	-0.165669	0.434557	0.434557	0.62375	961.357	Nonsig	1345.13	-1.13735	-0.185678	0.238222	0.381497	-1.48187	-0.567419	0.00280313	0.00280313	0.00793563	Nonsig	FALSE	616.721	967.677	494.518	1156.39
PLP2	ENSG00000102007	1.52638	0.610117	0.00606611	0.00606611	0.030175	955.524	Nonsig	792.913	1.85725	0.893165	1.79575e-08	1.02191e-07	2.2627	1.17804	2.85317e-10	2.85317e-10	2.13993e-09	Nonsig	FALSE	1033.25	774.742	995.012	722.783
F3	ENSG00000117525	-1.44812	-0.534182	0.0147647	0.0147647	0.0605581	951.483	Nonsig	1725.06	-1.59725	-0.675586	2.19976e-05	8.27366e-05	-1.96852	-0.977111	1.1203e-07	1.1203e-07	5.97421e-07	Nonsig	FALSE	661.64	1458.19	338.198	1054.41
PLAU	ENSG00000122861	1.49242	0.577652	0.00597176	0.00597176	0.0298299	949.049	Nonsig	806.749	1.78705	0.837576	1.49375e-07	7.55536e-07	1.58194	0.661695	0.000195021	0.000195021	0.000667039	Nonsig	FALSE	371.635	289.69	555.545	570.822
TUBA1C	ENSG00000167553	1.16066	0.214942	0.39523	0.39523	0.618514	941.565	Nonsig	1035.3	1.42756	0.513555	0.0014111	0.00403331	1.70549	0.770186	3.73e-05	3.73e-05	0.000141783	Nonsig	FALSE	1100.1	1075.35	1280.16	1235.1
TSPO	ENSG00000100300	2.08393	1.0593	0.000333935	0.000333935	0.00285593	940.291	Nonsig	581.975	2.98677	1.57859	0	0	3.95722	1.98449	0	0	0	Nonsig	FALSE	859.742	402.858	1220.98	513.726
RPS13	ENSG00000110700	1.82732	0.869726	3.25874e-05	3.25874e-05	0.000384643	930.642	Nonsig	636.254	1.93145	0.949683	3.41335e-10	2.45146e-09	2.19643	1.13516	1.05335e-10	1.05335e-10	8.41471e-10	Nonsig	FALSE	902.483	648.685	826.482	611.623
P4HB	ENSG00000185624	1.38984	0.47492	0.0337648	0.0337648	0.11523	921.47	Nonsig	846.895	1.82598	0.868672	5.13302e-08	2.75681e-07	2.13157	1.09192	1.65113e-09	1.65113e-09	1.11178e-08	Nonsig	FALSE	975.563	745.223	1118.87	859.678
SAA1	ENSG00000173432	1.59265	0.671433	0.0028802	0.0028802	0.0167671	916.733	Nonsig	730.209	1.85398	0.890625	1.46417e-07	7.41596e-07	2.38532	1.25418	4.04637e-11	0	3.42744e-10	Nonsig	FALSE	409.316	306.784	289.775	198.096
RPL39	ENSG00000198918	2.2018	1.13868	2.77991e-08	2.77991e-08	6.90353e-07	907.459	Nonsig	516.754	2.23667	1.16135	1.57652e-13	1.79941e-12	2.41432	1.27162	5.22915e-13	0	5.78862e-12	Nonsig	FALSE	813.107	501.716	793.106	532.361
RHOD	ENSG00000173156	1.82549	0.868285	0.00331268	0.00331268	0.0188114	904.533	Nonsig	637.316	2.85231	1.51213	0	0	3.656	1.87027	0	0	0	Nonsig	FALSE	827.484	405.865	1281.39	583.351
COL17A1	ENSG00000065618	-1.12819	-0.174014	0.387364	0.387364	0.610456	894.514	Nonsig	1271.66	1.03185	0.0452305	0.760418	0.822206	-1.06439	-0.0900222	0.606078	0.606078	0.690751	Nonsig	FALSE	674.531	907.719	578.269	987.102
RPS23	ENSG00000186468	2.04585	1.0327	6.60609e-07	6.60609e-07	1.19193e-05	885.744	Nonsig	540.87	1.84855	0.886397	9.13113e-09	5.43605e-08	2.18377	1.12682	8.23134e-11	0	6.67839e-10	Nonsig	FALSE	869.265	648.823	767.185	565.246
PPP1R14B	ENSG00000173457	2.07288	1.05164	0.000333481	0.000333481	0.00285313	878.246	Nonsig	544.001	3.0037	1.58674	0	0	3.93496	1.97635	0	0	0	Nonsig	FALSE	1077.47	502.534	1199.61	505.305
RHOA	ENSG00000067560	1.1742	0.231682	0.27613	0.27613	0.496483	873.472	Nonsig	936.893	1.41745	0.503296	0.000869602	0.00257877	1.47064	0.556446	0.00149571	0.00149571	0.00444514	Nonsig	FALSE	930.263	913.609	720.702	794.931
MYL12B	ENSG00000118680	1.62414	0.699674	0.00363136	0.00363136	0.0202468	868.486	Nonsig	664.027	1.09898	0.13616	0.428871	0.550287	1.22415	0.291777	0.129342	0.129342	0.239823	Nonsig	FALSE	604.153	755.838	415.728	538.161
SDC1	ENSG00000115884	-1.0907	-0.125255	0.585021	0.585021	0.713556	866.357	Nonsig	1204.06	1.21853	0.285145	0.0759939	0.149062	1.36634	0.450314	0.0137661	0.0137661	0.0339019	Nonsig	FALSE	868.598	994.945	1176.8	1413.86
CAP1	ENSG00000131236	1.27773	0.353584	0.0890716	0.0890716	0.237657	865.448	Nonsig	845.379	1.12687	0.172321	0.280525	0.42269	1.12766	0.17333	0.359776	0.359776	0.522481	Nonsig	FALSE	597.136	731.194	551.346	773.312
EIF3I	ENSG00000084623	1.64217	0.715601	0.00163021	0.00163021	0.010551	856.503	Nonsig	662.535	1.99449	0.99602	1.53815e-10	1.15784e-09	2.27622	1.18664	3.44353e-11	0	2.96062e-10	Nonsig	FALSE	941.884	657.318	977.571	697.724
FST	ENSG00000134363	-1.10888	-0.149098	0.48049	0.48049	0.662787	851.49	Nonsig	1181.78	-1.21468	-0.280578	0.0650747	0.130463	-1.63454	-0.708887	5.63221e-05	5.63221e-05	0.000209349	Nonsig	FALSE	804.509	1352.12	291.162	764.279
HMGA1	ENSG00000137309	1.37307	0.457406	0.0774192	0.0774192	0.214823	851.332	Nonsig	790.032	1.88527	0.914768	2.29043e-08	1.28847e-07	2.18244	1.12594	3.06006e-09	3.06006e-09	1.99741e-08	Nonsig	FALSE	1279.82	949.125	1167.63	883.382
ITGB4	ENSG00000132470	1.40138	0.486848	0.0309541	0.0309541	0.107844	838.214	Nonsig	770.366	1.88599	0.915323	2.67822e-08	1.49632e-07	2.0816	1.05769	2.44834e-08	2.44834e-08	1.4177e-07	Nonsig	FALSE	823.438	610.752	1084.27	860.721
KRT6B	ENSG00000185479	1.47545	0.561153	0.0133757	0.0133757	0.0563162	820.939	Nonsig	708.169	1.98087	0.986131	6.52444e-09	3.96444e-08	2.76552	1.46755	8.65974e-15	0	1.24584e-13	Nonsig	FALSE	316.437	222.779	1759.29	1051.25
RPL15	ENSG00000174748	1.90466	0.929535	8.78892e-05	8.78892e-05	0.000907602	813.766	Nonsig	545.358	2.2372	1.1617	4.59632e-14	5.57191e-13	2.85394	1.51295	1.33227e-15	0	2.1587e-14	Nonsig	FALSE	833.692	519.489	892.845	515.358
BSG	ENSG00000172270	1.585	0.664479	0.0109399	0.0109399	0.0480854	812.368	Nonsig	657.67	2.13095	1.0915	3.07669e-11	2.53666e-10	2.76955	1.46965	4.15223e-14	0	5.39331e-13	Nonsig	FALSE	864.305	567.357	1042.59	623.839
RPL27A	ENSG00000166441	2.09076	1.06403	8.5006e-07	8.5006e-07	1.48306e-05	810.066	Nonsig	492.725	2.42842	1.28002	0	0	2.98137	1.57598	0	0	0	Nonsig	FALSE	847.488	484.628	931.929	512.576
OST4	ENSG00000228474	1.86828	0.901711	6.12243e-05	6.12243e-05	0.000663326	809.154	Nonsig	544.828	1.91809	0.939673	1.11921e-08	6.56907e-08	2.26133	1.17717	4.71293e-11	0	3.96497e-10	Nonsig	FALSE	639.779	461.071	697.824	500.411
RPS14	ENSG00000164587	2.08828	1.06231	3.61229e-06	3.61229e-06	5.46977e-05	800.55	Nonsig	488.04	2.37225	1.24625	1.66533e-15	2.37968e-14	3.04031	1.60422	0	0	0	Nonsig	FALSE	856.539	501.412	858.204	461.536
RPL24	ENSG00000114391	1.96976	0.978023	1.96578e-06	1.96578e-06	3.17124e-05	800.266	Nonsig	509.208	1.9593	0.970339	1.58679e-10	1.19241e-09	2.27327	1.18477	1.40247e-11	0	1.27087e-10	Nonsig	FALSE	816.981	577.448	674.315	478.583
PSAP	ENSG00000197746	1.16776	0.223748	0.293233	0.293233	0.517922	798.642	Nonsig	867.202	1.57056	0.651277	2.47917e-05	9.25827e-05	1.69191	0.758652	1.67689e-05	1.67689e-05	6.6551e-05	Nonsig	FALSE	711.76	630.651	904.278	868.234
MT-ND6	ENSG00000198695	-2.03392	-1.02427	4.67009e-06	4.67009e-06	6.85651e-05	798.216	Nonsig	2044.16	-1.67076	-0.740503	2.36152e-05	8.84586e-05	-1.59316	-0.671895	0.00308652	0.00308652	0.00866103	Nonsig	FALSE	915.684	2107.32	876.689	2301.99
CAVIN1	ENSG00000177469	-1.01684	-0.0240886	0.919467	0.919467	0.941747	794.38	Nonsig	1028.42	1.32265	0.403436	0.0117865	0.0283698	1.39588	0.481173	0.00756781	0.00756781	0.0196436	Nonsig	FALSE	859.333	905.589	818.578	961.258
ATF4	ENSG00000128272	2.85122	1.51158	1.27642e-12	0	6.91462e-11	792.474	Nonsig	353.925	2.72528	1.4464	0	0	2.35441	1.23536	4.05043e-12	0	3.96484e-11	Nonsig	FALSE	879.219	449.25	519.279	357.84
LDHA	ENSG00000134333	1.26078	0.334321	0.110261	0.110261	0.277216	788.682	Nonsig	779.249	1.1357	0.183587	0.252811	0.387345	1.15981	0.213883	0.258487	0.258487	0.410637	Nonsig	FALSE	739.286	897.388	639.961	872.889
MYH9	ENSG00000100345	-1.33901	-0.421165	0.0361112	0.0361112	0.12131	784.604	Nonsig	1324.18	-1.26936	-0.344098	0.0204846	0.0468296	-1.13143	-0.178145	0.300998	0.300998	0.458197	Nonsig	FALSE	703.447	1238.56	639.932	1168.97
PTMA	ENSG00000187514	1.0131	0.0187768	0.92714	0.92714	0.947382	780.288	Nonsig	971.427	1.15086	0.202714	0.187211	0.312132	1.11945	0.162789	0.352292	0.352292	0.519618	Nonsig	FALSE	1038.25	1248.63	561.353	803.022
HLA-A	ENSG00000206503	1.74875	0.806324	0.00117712	0.00117712	0.00807933	772.386	Nonsig	566.189	2.52379	1.33559	1.22125e-15	1.77265e-14	2.89221	1.53217	5.9952e-15	0	8.8357e-14	Nonsig	FALSE	746.5	413.461	795.862	453.897
TNFRSF12A	ENSG00000006327	2.21011	1.14412	5.00218e-06	5.00218e-06	7.29219e-05	772.252	Nonsig	447.353	3.24652	1.69889	0	0	3.24456	1.69802	0	0	0	Nonsig	FALSE	823.993	354.384	909.387	463.798
FDPS	ENSG00000160752	1.81627	0.860977	0.000188097	0.000188097	0.00174262	769.316	Nonsig	538.879	2.27309	1.18465	2.17604e-14	2.73249e-13	2.68266	1.42367	3.9968e-15	0	6.07906e-14	Nonsig	FALSE	732.919	448.752	813.661	495.108
PHLDA2	ENSG00000181649	5.20478	2.37984	0	0	0	762.399	0	185.928	8.10263	3.01839	0	0	4.25464	2.08904	0	0	0	0	FALSE	740.323	127.094	437.628	170.75
ARHGDIA	ENSG00000141522	1.13454	0.182102	0.494577	0.494577	0.663652	761.556	Nonsig	858.886	1.62625	0.701545	3.34226e-05	0.000122614	1.99654	0.997499	2.47974e-07	2.47974e-07	1.26873e-06	Nonsig	FALSE	895.424	770.179	1228.41	1018.21
AC243919.1	ENSG00000237550	2.71689	1.44196	3.41894e-07	3.41894e-07	6.64409e-06	759.835	Nonsig	356.525	2.64159	1.40141	3.33067e-16	5.13519e-15	3.4854	1.80133	0	0	0	Nonsig	FALSE	660.25	348.512	950.613	448.026
FLNA	ENSG00000196924	-1.13023	-0.176615	0.448168	0.448168	0.631967	759.699	Nonsig	1102.29	1.12012	0.163652	0.318953	0.470455	1.44951	0.535561	0.00396685	0.00396685	0.0109052	Nonsig	FALSE	810.86	1012.52	788.421	896.847
PRELID1	ENSG00000169230	1.76633	0.820754	0.00330883	0.00330883	0.0187948	748.16	Nonsig	543.468	2.41741	1.27346	2.90878e-14	3.59734e-13	3.17688	1.66761	0	0	0	Nonsig	FALSE	892.155	515.546	1057.29	548.065
CDKN1A	ENSG00000124762	-1.21208	-0.27748	0.270984	0.270984	0.489985	739.289	Nonsig	1141.89	1.04352	0.0614619	0.710942	0.784377	1.24283	0.313628	0.105602	0.105602	0.202584	Nonsig	FALSE	469.024	628.89	826.806	1100.84
HDGF	ENSG00000143321	1.28663	0.363596	0.129946	0.129946	0.312018	736.57	Nonsig	727.957	1.75552	0.811898	2.39751e-07	1.18036e-06	1.66179	0.732741	5.57077e-05	5.57077e-05	0.000207203	Nonsig	FALSE	944.255	749.244	698.829	687.738
SF3B5	ENSG00000169976	1.86054	0.895722	0.00245654	0.00245654	0.0147392	736.109	Nonsig	509.168	2.35742	1.23721	1.03205e-11	9.06817e-11	3.42421	1.77577	0	0	0	Nonsig	FALSE	768.791	455.419	953.462	461.873
RPL35A	ENSG00000182899	2.21514	1.1474	6.555e-08	6.555e-08	1.49533e-06	729.467	Nonsig	418.05	2.2924	1.19686	2.10942e-15	2.97953e-14	2.62789	1.3939	3.33067e-15	0	5.1608e-14	Nonsig	FALSE	740.49	448.165	631.793	387.631
TOMM6	ENSG00000214736	1.80077	0.848613	0.000166149	0.000166149	0.00157332	722.578	Nonsig	506.364	1.92673	0.946158	7.03949e-09	4.25629e-08	2.15607	1.1084	5.31048e-10	5.31048e-10	3.83605e-09	Nonsig	FALSE	904.808	651.394	710.655	533.518
CLTB	ENSG00000175416	1.77498	0.827805	0.00065927	0.00065927	0.00504012	717.696	Nonsig	515.198	2.31218	1.20925	3.15525e-13	3.45652e-12	2.82057	1.49599	3.55271e-15	0	5.47069e-14	Nonsig	FALSE	640.254	385.501	986.037	574.103
THBS1	ENSG00000137801	-3.48487	-1.80111	1.11022e-16	0	1.08154e-14	715.32	Nonsig	3121.93	-4.02551	-2.00917	0	0	-4.63568	-2.21278	0	0	0	Nonsig	FALSE	573.207	3191.49	276.372	2027.16
AHCY	ENSG00000101444	1.61226	0.689086	0.0100615	0.0100615	0.045241	713.839	Nonsig	568.146	2.17857	1.12338	1.13871e-11	9.9696e-11	2.80424	1.48761	2.69784e-14	0	3.62004e-13	Nonsig	FALSE	804.729	516.358	973.697	574.627
NOP10	ENSG00000182117	1.66852	0.738568	0.0020308	0.0020308	0.0126081	713.668	Nonsig	539.688	1.86256	0.897286	4.01433e-08	2.19174e-07	2.17225	1.11919	4.7019e-10	4.7019e-10	3.42526e-09	Nonsig	FALSE	625.28	466.126	724.743	538.475
PRNP	ENSG00000171867	-1.03076	-0.0437067	0.846624	0.846624	0.915428	708.667	Nonsig	910.434	-1.13928	-0.188128	0.252655	0.387133	-1.41547	-0.501282	0.00923691	0.00923691	0.0236299	Nonsig	FALSE	491.767	772.692	370.031	826.274
CAPNS1	ENSG00000126247	1.60747	0.684792	0.00697116	0.00697116	0.0336667	698.627	Nonsig	554.603	2.16322	1.11318	6.98741e-12	6.277e-11	2.69768	1.43172	2.94209e-14	0	3.92654e-13	Nonsig	FALSE	681.488	439.663	788.414	480.535
LDHB	ENSG00000111716	1.82516	0.868023	0.000322323	0.000322323	0.0027681	691.571	Nonsig	470.081	1.13627	0.184307	0.316902	0.468337	1.29363	0.371425	0.0680608	0.0680608	0.139524	Nonsig	FALSE	624.336	754.372	301.048	368.687
MMP14	ENSG00000157227	-1.07481	-0.104076	0.624972	0.624972	0.74614	689.868	Nonsig	942.109	1.14528	0.195695	0.213302	0.347979	1.11451	0.156407	0.387954	0.387954	0.528021	Nonsig	FALSE	504.815	614.118	506.206	743.151
EIF1	ENSG00000173812	2.10007	1.07044	4.39113e-07	4.39113e-07	8.292e-06	681.282	Nonsig	409.81	2.383	1.25278	1.33227e-15	1.92999e-14	2.02793	1.02001	7.44808e-09	7.44808e-09	4.62717e-08	Nonsig	FALSE	740.367	431.295	596.891	479.474
ROMO1	ENSG00000125995	2.39002	1.25702	4.29473e-06	4.29473e-06	6.36304e-05	677.694	Nonsig	364.041	2.87018	1.52114	0	0	3.26821	1.7085	0	0	0	Nonsig	FALSE	559.693	270.974	650.003	324.888
CAV1	ENSG00000105974	-1.0554	-0.0777862	0.784096	0.784096	0.869651	677.012	Nonsig	882.142	-1.60711	-0.684472	0.000204583	0.000668004	-1.82586	-0.868574	2.20731e-05	2.20731e-05	8.64041e-05	Nonsig	FALSE	593.473	1309.78	272.813	781.743
PDLIM1	ENSG00000107438	1.17301	0.230215	0.311512	0.311512	0.539748	675.324	Nonsig	729.135	1.53512	0.618352	0.000101663	0.000348073	1.77397	0.826979	5.57495e-06	5.57495e-06	2.35619e-05	Nonsig	FALSE	597.745	542.266	645.45	595.259
EZR	ENSG00000092820	-1.09418	-0.129848	0.525292	0.525292	0.665498	674.887	Nonsig	926.469	-1.09545	-0.13152	0.381638	0.530667	-1.09424	-0.129923	0.46013	0.46013	0.592901	Nonsig	FALSE	606.082	919.584	487.278	852.557
TUBB6	ENSG00000176014	1.18294	0.242379	0.277783	0.277783	0.498761	670.718	Nonsig	722.223	1.48214	0.567678	0.000305383	0.000970146	1.71196	0.775647	1.95808e-05	1.95808e-05	7.71893e-05	Nonsig	FALSE	699.08	656.364	686.645	653.924
EDF1	ENSG00000107223	2.01782	1.0128	1.43792e-05	1.43792e-05	0.000186076	669.988	Nonsig	422.209	2.53448	1.34169	6.66134e-16	1.0032e-14	2.9003	1.5362	4.44089e-16	0	7.63916e-15	Nonsig	FALSE	648.911	355.294	757.067	423.769
CXCL2	ENSG00000081041	36.0036	5.17007	0	0	0	669.417	0	23.328	15.2134	3.92727	0	0	6.82649	2.77114	0	0	0	0	2.77114	225.388	20.5959	51.8701	12.4804
MRPL12	ENSG00000262814	1.82347	0.866685	0.00438497	0.00438497	0.0234519	664.093	Nonsig	469.426	2.66318	1.41315	2.88658e-15	4.02062e-14	3.69449	1.88537	0	0	0	Nonsig	FALSE	935.989	491.762	1256.32	564.568
ITGA3	ENSG00000005884	1.10035	0.137956	0.546622	0.546622	0.679476	660.369	Nonsig	770.305	1.52729	0.610971	0.000206773	0.000674556	1.74173	0.80052	2.44861e-05	2.44861e-05	9.52815e-05	Nonsig	FALSE	697.405	638.522	673.534	639.103
TUFM	ENSG00000178952	1.67025	0.740067	0.00768023	0.00768023	0.0365004	658.636	Nonsig	505.657	2.28086	1.18958	8.96061e-13	9.18244e-12	2.90227	1.53718	4.10783e-15	0	6.22672e-14	Nonsig	FALSE	851.433	521.566	904.548	514.782
ELOB	ENSG00000103363	2.19239	1.13251	5.32583e-05	5.32583e-05	0.000586824	657.565	Nonsig	385.106	2.86565	1.51886	0	0	3.80945	1.92958	0	0	0	Nonsig	FALSE	658.409	320.963	902.28	389.841
CDH3	ENSG00000062038	1.23063	0.299396	0.156164	0.156164	0.352522	657.173	Nonsig	679.163	1.45341	0.539443	0.000523515	0.00160354	1.50774	0.592389	0.000720685	0.000720685	0.00226131	Nonsig	FALSE	459.271	440.5	598.596	645.274
TAX1BP3	ENSG00000213977	1.43149	0.517515	0.0210971	0.0210971	0.0801176	651.984	Nonsig	576.803	1.9379	0.954493	7.17594e-09	4.33405e-08	1.95472	0.966964	1.76399e-07	1.76399e-07	9.20029e-07	Nonsig	FALSE	550.83	395.508	640.049	536.736
EIF4H	ENSG00000106682	1.10619	0.145604	0.476329	0.476329	0.658557	648.909	Nonsig	736.425	1.20424	0.268127	0.0756018	0.148372	1.12502	0.169955	0.334616	0.334616	0.497192	Nonsig	FALSE	733.737	843.617	563.852	800.562
RPL30	ENSG00000156482	2.28668	1.19325	2.282e-08	2.282e-08	5.80682e-07	645.772	Nonsig	359.448	2.40323	1.26497	1.44329e-15	2.08126e-14	2.72326	1.44533	5.55112e-16	0	9.46147e-15	Nonsig	FALSE	749.979	432.161	765.596	455.909
KRT18	ENSG00000111057	1.53262	0.616003	0.0163547	0.0163547	0.0655284	641.802	Nonsig	533.282	2.06722	1.04769	1.28374e-10	9.77675e-10	2.38984	1.25691	3.03383e-11	0	2.63475e-10	Nonsig	FALSE	832.901	562.814	656.886	452.444
YWHAQ	ENSG00000134308	1.20937	0.27426	0.21543	0.21543	0.438157	640.443	Nonsig	656.543	1.02465	0.0351299	0.831835	0.88314	-1.08276	-0.114713	0.547478	0.547478	0.685772	Nonsig	FALSE	566.605	761.327	367.154	629.262
BTF3	ENSG00000145741	1.64471	0.717831	0.00093802	0.00093802	0.00672707	638.515	Nonsig	482.529	1.43137	0.517396	0.00101883	0.00298282	1.44892	0.534975	0.00301799	0.00301799	0.00849329	Nonsig	FALSE	617.94	596.697	384.224	423.706
FDFT1	ENSG00000079459	1.46731	0.55317	0.0096929	0.0096929	0.0439141	634.176	Nonsig	546.793	1.76922	0.823117	6.40784e-08	3.40255e-07	1.90332	0.928517	1.23344e-07	1.23344e-07	6.54471e-07	Nonsig	FALSE	658.513	517.419	486.269	414.932
PERP	ENSG00000112378	1.00129	0.0018653	0.993385	0.993385	0.994919	633.486	Nonsig	785.586	-1.20411	-0.267965	0.12931	0.232971	-1.38708	-0.472048	0.0101346	0.0101346	0.0256716	Nonsig	FALSE	368.766	610.568	377.354	831.844
PI3	ENSG00000124102	1.46973	0.555555	0.0251319	0.0251319	0.0916228	629.414	Nonsig	541.012	2.11775	1.08253	4.03314e-08	2.20092e-07	2.17561	1.12142	9.59067e-10	9.59067e-10	6.66689e-09	Nonsig	FALSE	180.666	119.07	918.64	687.407
CDC20	ENSG00000117399	1.66183	0.732771	0.00333486	0.00333486	0.0189	628.379	Nonsig	483.596	2.42474	1.27783	3.66374e-15	5.05522e-14	1.78327	0.834524	8.46041e-06	8.46041e-06	3.49952e-05	Nonsig	FALSE	1159.67	668.663	713.735	657.825
RPS26	ENSG00000197728	1.75962	0.815266	0.000278964	0.000278964	0.00244476	628.112	Nonsig	451.491	2.1607	1.1115	1.00726e-11	8.87154e-11	2.61028	1.3842	1.27454e-13	0	1.53494e-12	Nonsig	FALSE	684.247	440.724	695.947	437.234
H3-3B	ENSG00000132475	1.71081	0.77468	0.000444696	0.000444696	0.00361523	627.187	Nonsig	454.611	1.34441	0.426974	0.0129494	0.0309002	-1.11344	-0.155029	0.385534	0.385534	0.528021	Nonsig	FALSE	632.319	646.562	312.051	554.828
JUP	ENSG00000173801	1.02446	0.0348567	0.890337	0.890337	0.939748	625.696	Nonsig	780.518	1.35795	0.441426	0.00792129	0.0197455	1.67816	0.746883	7.38235e-05	7.38235e-05	0.000269335	Nonsig	FALSE	457.414	470.831	835.659	821.967
YWHAE	ENSG00000108953	1.15731	0.210774	0.30361	0.30361	0.530592	624.814	Nonsig	676.996	1.06259	0.0875852	0.565646	0.648708	1.07785	0.108152	0.556271	0.556271	0.68596	Nonsig	FALSE	666.247	866.811	419.709	618.29
GNB2	ENSG00000172354	1.64301	0.716339	0.0157927	0.0157927	0.0637692	619.065	Nonsig	484.681	2.4686	1.30369	4.10783e-14	5.00447e-13	3.04567	1.60676	1.33227e-15	0	2.1587e-14	Nonsig	FALSE	628.128	356.425	859.413	467.882
H2AZ1	ENSG00000164032	1.73223	0.792634	0.000255757	0.000255757	0.0022703	615.854	Nonsig	442.63	1.51563	0.599919	0.000225177	0.000730494	1.23046	0.2992	0.0924184	0.0924184	0.181106	Nonsig	FALSE	854.24	774.916	365.071	474.697
NDUFB7	ENSG00000099795	2.03191	1.02284	0.000231796	0.000231796	0.00209057	611.571	Nonsig	389.111	2.85448	1.51323	3.33067e-16	5.13519e-15	4.10717	2.03814	0	0	0	0	FALSE	654.505	319.531	935.43	378.219
RPS7	ENSG00000171863	2.16578	1.11488	5.21563e-08	5.21563e-08	1.2192e-06	610.176	Nonsig	355.273	1.92272	0.943148	4.86991e-10	3.44044e-09	2.39758	1.26158	7.33746e-13	0	7.96068e-12	Nonsig	FALSE	590.881	424.872	498.635	334.623
CD63	ENSG00000135404	1.68431	0.752158	0.000562896	0.000562896	0.00440117	607.549	Nonsig	458.016	2.07703	1.05452	1.23587e-11	1.07647e-10	2.37555	1.24826	1.08179e-11	0	9.9605e-11	Nonsig	FALSE	565.3	377.862	661.153	454.185
HSP90AA1	ENSG00000080824	1.79952	0.847609	0.00540586	0.00540586	0.0275364	605.689	Nonsig	417.215	-1.73201	-0.792445	0.000144833	0.000485041	1.14582	0.196382	0.344219	0.344219	0.509426	Nonsig	FALSE	422.065	1007.72	268.73	373.378
HNRNPA1	ENSG00000135486	1.17027	0.226838	0.341358	0.341358	0.55738	605.487	Nonsig	639.111	-1.27312	-0.348367	0.0368706	0.0793371	-1.1369	-0.185101	0.326179	0.326179	0.487543	Nonsig	FALSE	573.33	1005.84	352.984	638.299
ADRM1	ENSG00000130706	1.62778	0.702904	0.0091056	0.0091056	0.0416943	601.75	Nonsig	474.448	2.30863	1.20703	1.68954e-12	1.66412e-11	3.04935	1.6085	3.88578e-15	0	5.92635e-14	Nonsig	FALSE	719.526	435.382	892.337	485.657
RHOB	ENSG00000143878	5.14574	2.36338	0	0	0	599.888	0	148.145	11.9642	3.58066	0	0	1.81625	0.860964	9.12554e-06	9.12554e-06	3.75516e-05	Nonsig	0.860964	685.204	79.8424	147.885	133.848
RPS4Y1	ENSG00000129824	1.88907	0.917677	1.04323e-05	1.04323e-05	0.000139701	583.189	Nonsig	391.309	1.95463	0.966896	7.52559e-10	5.17572e-09	2.43456	1.28366	3.29958e-13	0	3.75309e-12	Nonsig	FALSE	491.707	348.911	548.937	365.332
XRCC6	ENSG00000196419	1.35834	0.441841	0.0312075	0.0312075	0.108426	580.519	Nonsig	535.545	1.3956	0.480885	0.00151527	0.00431039	1.52411	0.607971	0.000572723	0.000572723	0.00182604	Nonsig	FALSE	670.749	665.534	446.596	470.106
GJB2	ENSG00000165474	-1.36435	-0.448212	0.028675	0.028675	0.101634	578.898	Nonsig	991.31	-1.01537	-0.0220079	0.884611	0.905779	-1.16451	-0.219717	0.210815	0.210815	0.357382	Nonsig	FALSE	587.248	825.808	476.828	891.116
HINT1	ENSG00000169567	2.05781	1.04111	1.63856e-06	1.63856e-06	2.69899e-05	578.427	Nonsig	357.853	2.11071	1.07773	1.68638e-11	1.4438e-10	2.59113	1.37358	4.57412e-14	0	5.8933e-13	Nonsig	FALSE	558.222	366.245	591.898	372.032
RPS28	ENSG00000233927	2.01885	1.01353	1.42368e-06	1.42368e-06	2.3831e-05	576.96	Nonsig	360.534	2.3999	1.26298	9.81437e-14	1.14447e-12	2.51864	1.33264	4.72289e-13	0	5.25686e-12	Nonsig	FALSE	578.327	333.315	650.125	422.376
GADD45A	ENSG00000116717	4.30845	2.10717	0	0	0	573.998	0	167.087	4.22906	2.08034	0	0	2.68104	1.42279	5.88418e-15	0	8.68929e-14	Nonsig	FALSE	399.385	130.514	259.508	154.466
RPL37A	ENSG00000197756	2.22315	1.15261	3.46686e-08	3.46686e-08	8.44322e-07	573.657	Nonsig	325.19	2.46684	1.30267	1.11022e-16	1.78664e-15	2.83658	1.50415	1.11022e-16	0	2.03523e-15	Nonsig	FALSE	551.625	310.195	644.217	371.884
ANXA8	ENSG00000265190	1.48074	0.566317	0.00606831	0.00606831	0.0301794	572.58	Nonsig	489.578	1.75452	0.811079	8.06723e-08	4.22572e-07	1.81813	0.862454	6.94149e-07	6.94149e-07	3.35113e-06	Nonsig	FALSE	551.306	436.521	423.215	375.736
VAMP8	ENSG00000118640	1.70752	0.771901	0.000743934	0.000743934	0.00556369	572.478	Nonsig	423.795	1.91551	0.937725	8.8683e-09	5.28529e-08	2.004	1.00288	3.10871e-08	3.10871e-08	1.76934e-07	Nonsig	FALSE	443.895	320.856	481.307	389.117
PHB2	ENSG00000215021	1.68946	0.75656	0.00441996	0.00441996	0.0235835	571.568	Nonsig	431.553	2.31999	1.21412	2.1172e-13	2.37356e-12	2.78152	1.47587	2.56462e-14	0	3.45372e-13	Nonsig	FALSE	736.126	443.109	707.602	418.404
KRT8	ENSG00000170421	1.52052	0.604562	0.0261647	0.0261647	0.0946542	570.113	Nonsig	481.209	2.00126	1.00091	1.84794e-09	1.20875e-08	2.49839	1.321	5.29029e-11	0	4.42072e-10	Nonsig	FALSE	501.619	350.369	402.459	267.45
NDUFA1	ENSG00000125356	2.19789	1.13612	1.152e-06	1.152e-06	1.96308e-05	569.562	Nonsig	326.491	2.08727	1.06162	4.38584e-09	2.72929e-08	2.14181	1.09883	2.12654e-09	2.12654e-09	1.41582e-08	Nonsig	FALSE	493.892	325.519	474.268	358.676
PCBP1	ENSG00000169564	1.04772	0.0672505	0.757588	0.757588	0.848167	567.9	Nonsig	687.018	1.39243	0.477604	0.00274357	0.00744086	1.41434	0.500126	0.0057991	0.0057991	0.0154477	Nonsig	FALSE	724.093	725.646	604.266	697.467
HSPA5	ENSG00000044574	-1.1419	-0.191437	0.375162	0.375162	0.595776	566.699	Nonsig	804.541	-1.48883	-0.574182	0.000328607	0.00103706	-1.62802	-0.703117	0.000198692	0.000198692	0.000678764	Nonsig	FALSE	539.252	1107.15	251.837	649.268
RAB1B	ENSG00000174903	1.42869	0.514689	0.0642334	0.0642334	0.187196	564.981	Nonsig	505.365	2.01318	1.00948	5.86571e-09	3.58391e-08	2.42179	1.27607	2.78115e-10	2.78115e-10	2.08941e-09	Nonsig	FALSE	581.176	403.306	666.696	457.242
B2M	ENSG00000166710	1.71983	0.78227	0.000140814	0.000140814	0.00136589	564.351	Nonsig	413.728	1.61527	0.691776	9.63788e-06	3.79987e-05	1.72853	0.789543	2.6124e-05	2.6124e-05	0.000101372	Nonsig	FALSE	401.928	343.967	289.16	266.311
CCT3	ENSG00000163468	1.44572	0.531788	0.0115819	0.0115819	0.0503036	563.463	Nonsig	492.714	1.71627	0.779274	2.40202e-07	1.18215e-06	1.76553	0.820104	2.85312e-06	2.85312e-06	1.25625e-05	Nonsig	FALSE	668.871	541.13	566.783	517.652
CTSD	ENSG00000117984	1.42161	0.507528	0.0471131	0.0471131	0.148092	561.614	Nonsig	506.824	2.20753	1.14243	2.50853e-11	2.09484e-10	2.71998	1.4436	5.71099e-13	0	6.28462e-12	Nonsig	FALSE	704.326	446.759	978.948	597.769
RPL23	ENSG00000125691	2.20435	1.14035	2.15246e-08	2.15246e-08	5.52676e-07	558.769	Nonsig	319.416	1.98355	0.988084	1.02292e-10	7.86994e-10	2.22308	1.15256	5.84981e-11	0	4.85737e-10	Nonsig	FALSE	536.251	373.724	402.184	290.381
CXCL1	ENSG00000163739	5.30629	2.4077	0	0	0	557.06	0	131.366	4.82666	2.27102	0	0	3.16905	1.66405	0	0	0	Nonsig	FALSE	173.29	49.8033	96.3801	49.4833
RPS15A	ENSG00000134419	2.13184	1.0921	3.54379e-07	3.54379e-07	6.88083e-06	556.642	Nonsig	332.061	2.32804	1.21912	5.44009e-15	7.34096e-14	2.81082	1.49099	1.11022e-16	0	2.03523e-15	Nonsig	FALSE	560.991	334.124	577.105	334.744
DSTN	ENSG00000125868	1.34198	0.424366	0.0431186	0.0431186	0.138863	549.206	Nonsig	510.41	1.25763	0.330708	0.0374473	0.0804401	1.25666	0.329598	0.0736813	0.0736813	0.149329	Nonsig	FALSE	470.255	516.711	337.514	426.374
PSMD2	ENSG00000175166	1.15608	0.20924	0.319457	0.319457	0.543544	547.926	Nonsig	598.784	1.42659	0.512573	0.000690449	0.00207879	1.3476	0.430387	0.0136837	0.0136837	0.0337266	Nonsig	FALSE	564.636	549.251	488.829	584.583
DRAP1	ENSG00000175550	1.88044	0.911067	0.000215796	0.000215796	0.00196554	543.589	Nonsig	367.432	2.43567	1.28432	1.83187e-14	2.32012e-13	2.87065	1.52138	6.66134e-16	0	1.12337e-14	Nonsig	FALSE	667.904	382.071	753.833	428.727
CTSZ	ENSG00000101160	1.4516	0.537641	0.00914581	0.00914581	0.041811	540.899	Nonsig	469.721	1.51204	0.596495	0.000158821	0.000529154	1.43087	0.516891	0.00409723	0.00409723	0.0112442	Nonsig	FALSE	512.926	468.858	355.206	397.3
DAD1	ENSG00000129562	1.73993	0.799031	0.000455089	0.000455089	0.00368126	533.218	Nonsig	384.941	1.86271	0.897401	3.35295e-08	1.85126e-07	2.12242	1.08571	1.57277e-09	1.57277e-09	1.06125e-08	Nonsig	FALSE	543.903	404.521	517.327	396.709
ACAT2	ENSG00000120437	1.55696	0.63873	0.00192054	0.00192054	0.0120321	532.529	Nonsig	428.934	1.53355	0.616872	5.49337e-05	0.000196117	1.82446	0.867468	2.62125e-06	2.62125e-06	1.16102e-05	Nonsig	FALSE	507.436	458.264	379.401	331.312
GADD45B	ENSG00000099860	21.9022	4.453	0	0	0	530.732	0	30.8952	29.4975	4.88252	0	0	18.9535	4.24439	0	0	0	0	FALSE	705.282	33.286	282.161	24.457
RAB5IF	ENSG00000101084	1.63551	0.709744	0.00313615	0.00313615	0.0180077	526.816	Nonsig	409.921	2.0688	1.04879	1.68947e-10	1.2657e-09	2.32715	1.21856	3.87053e-11	0	3.296e-10	Nonsig	FALSE	553.248	371.746	712.647	501.098
RHOC	ENSG00000155366	1.80052	0.848414	0.00126673	0.00126673	0.00859046	526.392	Nonsig	374.572	2.25209	1.17126	9.2204e-13	9.43552e-12	2.825	1.49825	1.42109e-14	0	1.98189e-13	Nonsig	FALSE	447.868	277.955	605.144	353.463
PDIA3	ENSG00000167004	1.14174	0.191233	0.367932	0.367932	0.587211	525.885	Nonsig	572.557	-1.00861	-0.0123664	0.937038	0.948691	1.01179	0.016909	0.926261	0.926261	0.943889	Nonsig	FALSE	443.814	618.166	296.611	465.783
TGFBI	ENSG00000120708	1.2467	0.318116	0.120989	0.120989	0.295891	524.83	Nonsig	529.789	1.46663	0.552505	0.000247514	0.00079791	1.34553	0.428179	0.0127531	0.0127531	0.0316179	Nonsig	FALSE	505.802	479.223	475.254	568.447
H1-10	ENSG00000184897	3.24176	1.69678	7.75822e-09	7.75822e-09	2.18481e-07	524.205	Nonsig	205.709	4.62367	2.20904	0	0	3.25221	1.70142	2.22045e-16	0	3.96943e-15	Nonsig	FALSE	517.858	156.538	438.796	224.698
TMA7	ENSG00000232112	2.06686	1.04744	2.16649e-06	2.16649e-06	3.45573e-05	521.615	Nonsig	317.707	2.11609	1.0814	2.90044e-10	2.10018e-09	2.173	1.11969	3.17235e-10	3.17235e-10	2.36374e-09	Nonsig	FALSE	519.994	339.579	417.12	308.361
H2AX	ENSG00000188486	1.78748	0.837928	0.000861609	0.000861609	0.00628634	518.471	Nonsig	368.28	2.2014	1.13842	3.40686e-11	2.79011e-10	2.08256	1.05836	2.74628e-08	2.74628e-08	1.57957e-07	Nonsig	FALSE	652.352	412.767	496.862	392.444
IL1B	ENSG00000125538	1.26822	0.342811	0.0982508	0.0982508	0.255243	516.83	Nonsig	509.733	1.09245	0.127567	0.429177	0.550616	-1.47565	-0.561353	0.00208045	0.00208045	0.00603956	Nonsig	FALSE	228.451	289.178	141.896	334.485
PEBP1	ENSG00000089220	1.34725	0.430014	0.0451576	0.0451576	0.143576	516.823	Nonsig	481.284	1.5472	0.629664	6.90498e-05	0.000242857	1.4795	0.565106	0.00159944	0.00159944	0.00473198	Nonsig	FALSE	545.151	487.747	427.644	464.84
PSMB3	ENSG00000277791	1.83266	0.873936	0.00141084	0.00141084	0.00938274	514.241	Nonsig	359.662	2.17238	1.11927	1.69243e-10	1.26748e-09	2.70002	1.43297	8.37108e-14	0	1.04012e-12	Nonsig	FALSE	560.917	360.866	637.219	386.012
ANXA8L1	ENSG00000264230	1.56806	0.648979	0.00209863	0.00209863	0.0129445	514.222	Nonsig	415.841	1.85327	0.890076	9.15567e-09	5.4473e-08	1.8569	0.892899	3.00328e-07	3.00328e-07	1.52057e-06	Nonsig	FALSE	483.444	362.918	389.008	338.409
POLR2L	ENSG00000177700	1.72972	0.790537	0.0011156	0.0011156	0.00774844	513.991	Nonsig	377.617	2.23031	1.15724	2.36091e-11	1.97906e-10	2.39977	1.2629	1.84537e-11	0	1.64485e-10	Nonsig	FALSE	488.328	304.196	464.633	316.922
HSP90B1	ENSG00000166598	1.32757	0.408783	0.128563	0.128563	0.309581	510.975	Nonsig	475.722	-1.84363	-0.882547	1.86019e-06	8.05999e-06	-1.31616	-0.396339	0.0500662	0.0500662	0.107138	Nonsig	FALSE	250.76	638.395	122.017	254.314
CNN2	ENSG00000064666	-1.13866	-0.187336	0.468618	0.468618	0.650483	510.078	Nonsig	741.08	1.15846	0.212209	0.211909	0.345937	1.51775	0.601938	0.00149011	0.00149011	0.00442906	Nonsig	FALSE	460.94	557.419	528.277	573.484
MT1E	ENSG00000169715	1.55363	0.635639	0.00555835	0.00555835	0.0280863	508.999	Nonsig	415.189	1.67888	0.7475	4.06406e-06	1.68354e-05	1.81765	0.862072	1.39031e-06	1.39031e-06	6.4125e-06	Nonsig	FALSE	401.802	331.928	354.85	315.551
HSPA8	ENSG00000109971	-2.51581	-1.33102	2.30359e-10	2.30359e-10	8.52967e-09	501.311	Nonsig	1575.63	-3.10797	-1.63597	0	0	-2.36824	-1.24382	1.44951e-12	0	1.50323e-11	Nonsig	FALSE	590.535	2538.74	348.286	1324.43
CNBP	ENSG00000169714	1.47283	0.558588	0.0196278	0.0196278	0.0755872	499.536	Nonsig	421.718	1.0444	0.0626779	0.719411	0.791521	-1.05945	-0.0833102	0.673919	0.673919	0.753944	Nonsig	FALSE	498.392	656.109	260.004	435.2
SOX15	ENSG00000129194	1.92842	0.94742	0.000451914	0.000451914	0.0036621	499.388	Nonsig	330.29	2.92694	1.54939	0	0	2.41173	1.27007	9.21072e-11	0	7.4004e-10	Nonsig	FALSE	573.673	273.494	552.013	377.447
DDOST	ENSG00000244038	1.32825	0.409523	0.0563348	0.0563348	0.169441	498.859	Nonsig	477.026	1.62645	0.701724	6.47789e-06	2.61666e-05	1.78679	0.83737	2.64504e-06	2.64504e-06	1.17061e-05	Nonsig	FALSE	550.42	471.164	498.509	452.205
RPL34	ENSG00000109475	2.2348	1.16015	2.18415e-08	2.18415e-08	5.59546e-07	496.991	Nonsig	281.488	2.15046	1.10465	1.10101e-12	1.11123e-11	2.35002	1.23267	1.71008e-12	0	1.75483e-11	Nonsig	FALSE	465.775	299.19	370.112	252.952
DYNLL1	ENSG00000088986	2.29203	1.19663	1.2776e-08	1.2776e-08	3.42778e-07	495.718	Nonsig	273.686	2.82068	1.49604	0	0	2.15629	1.10855	4.41436e-10	4.41436e-10	3.22737e-09	Nonsig	FALSE	528.035	259.425	357.972	267.241
VCP	ENSG00000165280	-1.00053	-0.000765825	0.997031	0.997031	0.997471	491.067	Nonsig	617.497	1.18677	0.247045	0.102459	0.192548	1.13239	0.179373	0.304038	0.304038	0.461494	Nonsig	FALSE	510.504	595.821	403.726	572.187
IER2	ENSG00000160888	6.23603	2.64063	0	0	0	490.601	0	99.7117	9.29524	3.21649	0	0	3.29157	1.71877	0	0	0	Nonsig	FALSE	576.186	86.2352	227.19	113.597
UQCRH	ENSG00000173660	2.23794	1.16217	1.78753e-07	1.78753e-07	3.71211e-06	489.564	Nonsig	274.917	1.9898	0.99262	2.79156e-09	1.7873e-08	2.10002	1.07041	1.69304e-09	1.69304e-09	1.13896e-08	Nonsig	FALSE	448.913	311.277	388.56	299.435
EIF4EBP1	ENSG00000187840	1.9033	0.928502	0.00100421	0.00100421	0.00713858	488.891	Nonsig	327.587	2.51024	1.32782	1.57652e-14	2.0094e-13	3.25871	1.7043	0	0	0	Nonsig	FALSE	595.571	331.751	759.943	384.182
PEA15	ENSG00000162734	1.45655	0.542559	0.0283974	0.0283974	0.100855	486.414	Nonsig	426.111	1.90736	0.931574	8.85174e-09	5.27684e-08	1.96431	0.974026	1.15499e-07	1.15499e-07	6.14893e-07	Nonsig	FALSE	439.754	321.45	495.664	412.402
LMNA	ENSG00000160789	1.31169	0.39143	0.116047	0.116047	0.287526	486.263	Nonsig	473.797	1.89284	0.920549	2.23608e-08	1.25918e-07	2.12452	1.08714	1.63581e-08	1.63581e-08	9.7243e-08	Nonsig	FALSE	593.589	437.694	595.866	463.799
SLC3A2	ENSG00000168003	1.41638	0.502206	0.0224485	0.0224485	0.0838326	485.272	Nonsig	436.093	1.84054	0.880128	1.89984e-08	1.07837e-07	1.81571	0.860532	2.93401e-06	2.93401e-06	1.29034e-05	Nonsig	FALSE	691.186	523.132	479.408	433.034
SERPINE1	ENSG00000106366	1.15049	0.202251	0.332519	0.332519	0.547159	485.015	Nonsig	534.457	1.34154	0.423885	0.0060297	0.0153434	1.45732	0.543314	0.00183848	0.00183848	0.00538638	Nonsig	FALSE	366.619	380.551	717.775	798.876
GRN	ENSG00000030582	1.25946	0.332801	0.141707	0.141707	0.329996	484.919	Nonsig	491.809	1.73707	0.796655	6.74471e-07	3.106e-06	1.97866	0.984526	9.56463e-08	9.56463e-08	5.15221e-07	Nonsig	FALSE	420.407	337.808	539.168	446.834
CCT4	ENSG00000115484	1.59965	0.677759	0.00104515	0.00104515	0.0073605	482.686	Nonsig	377.588	1.38735	0.472336	0.0028343	0.00765963	1.40507	0.490641	0.0108936	0.0108936	0.0274282	Nonsig	FALSE	511.954	509.695	324.947	367.589
UBA52	ENSG00000221983	1.89563	0.922676	1.59256e-05	1.59256e-05	0.000203421	482.094	Nonsig	322.119	2.13176	1.09204	3.18379e-12	3.01088e-11	2.62701	1.39342	1.86517e-14	0	2.56597e-13	Nonsig	FALSE	472.807	307.979	538.474	334.441
ARF1	ENSG00000143761	-1.01041	-0.0149451	0.946867	0.946867	0.962041	480.998	Nonsig	618.555	1.2992	0.377619	0.0169641	0.0395769	1.33287	0.414535	0.0223517	0.0223517	0.0524397	Nonsig	FALSE	555.041	595.78	471.09	577.76
H2AC19	ENSG00000272196	11.052	3.46624	0	0	0	480.911	0	55.7082	42.8584	5.42151	0	0	5.69619	2.51	3.04201e-13	0	3.47961e-12	0	FALSE	197.36	6.58011	142.124	40.9739
MRFAP1	ENSG00000179010	1.19991	0.262921	0.216411	0.216411	0.439469	479.717	Nonsig	497.944	1.19505	0.257067	0.109551	0.204141	1.08313	0.11521	0.529213	0.529213	0.666681	Nonsig	FALSE	556.303	642.049	335.37	492.832
TMBIM1	ENSG00000135926	1.46141	0.547363	0.0228769	0.0228769	0.0851106	477.682	Nonsig	417.07	1.90019	0.926144	6.1458e-09	3.74364e-08	2.13091	1.09147	3.41268e-09	3.41268e-09	2.21057e-08	Nonsig	FALSE	397.772	291.879	605.435	465.934
MRPL41	ENSG00000182154	2.13453	1.09392	0.00022537	0.00022537	0.00203884	474.203	Nonsig	285.565	2.92346	1.54768	1.55431e-15	2.23406e-14	4.11384	2.04049	0	0	0	0	FALSE	463.315	221.144	763.998	308.609
SERPINB5	ENSG00000206075	1.02163	0.0308713	0.892693	0.892693	0.939748	474.051	Nonsig	576.168	-1.42263	-0.508559	0.0031766	0.0085117	-1.46095	-0.546904	0.00552014	0.00552014	0.0147662	Nonsig	FALSE	309.814	607.847	273.52	630.455
ANXA5	ENSG00000164111	1.35676	0.44016	0.0346856	0.0346856	0.117682	473.82	Nonsig	438.761	1.5152	0.599508	6.71474e-05	0.000236695	1.57632	0.656561	0.000181217	0.000181217	0.000622398	Nonsig	FALSE	514.746	471.684	342.387	349.048
CCT7	ENSG00000135624	1.52953	0.613085	0.00332604	0.00332604	0.0188642	473.564	Nonsig	391.646	1.77561	0.828311	4.52978e-08	2.44892e-07	1.78995	0.839922	2.02365e-06	2.02365e-06	9.10969e-06	Nonsig	FALSE	567.919	443.861	432.73	390.294
ITGB1	ENSG00000150093	-1.05853	-0.0820564	0.780635	0.780635	0.867225	472.337	Nonsig	618.285	-2.02631	-1.01886	2.88711e-07	1.40305e-06	-1.77544	-0.828174	6.2372e-05	6.2372e-05	0.000230303	Nonsig	FALSE	273.511	760.616	159.741	446.638
GLO1	ENSG00000124767	1.40609	0.491684	0.0417401	0.0417401	0.135481	472.27	Nonsig	414.938	1.04982	0.0701481	0.700908	0.775486	-1.06129	-0.0858215	0.691644	0.691644	0.768921	Nonsig	FALSE	391.557	513.493	247.947	411.539
IMPDH2	ENSG00000178035	1.71456	0.777839	0.000440491	0.000440491	0.00359521	470.632	Nonsig	348.062	2.13987	1.09752	1.07803e-12	1.08903e-11	2.26806	1.18146	5.27093e-11	0	4.40619e-10	Nonsig	FALSE	708.456	460.844	566.262	406.673
PSMB4	ENSG00000159377	1.90451	0.929421	2.99797e-05	2.99797e-05	0.000358903	470.585	Nonsig	313.146	2.18884	1.13016	8.14238e-13	8.39856e-12	2.48133	1.31112	4.47531e-13	0	4.99623e-12	Nonsig	FALSE	513.25	326.265	501.384	327.858
PCNA	ENSG00000132646	-1.00835	-0.0119979	0.956115	0.956115	0.968141	470.375	Nonsig	593.306	-1.25321	-0.325628	0.0399012	0.0851145	-1.08561	-0.118508	0.520922	0.520922	0.657856	Nonsig	FALSE	532.502	923.156	274.565	475.236
FKBP8	ENSG00000105701	1.66614	0.736508	0.0101539	0.0101539	0.045584	470.122	Nonsig	362.079	2.51998	1.33341	2.05391e-14	2.5865e-13	3.36798	1.75188	0	0	0	Nonsig	FALSE	516.545	286.737	644.968	318.263
RAN	ENSG00000132341	1.40213	0.487619	0.0170906	0.0170906	0.0677714	466.935	Nonsig	418.662	1.36182	0.445539	0.00311442	0.0083522	1.51903	0.603154	0.000723644	0.000723644	0.00226868	Nonsig	FALSE	554.306	563.955	357.052	377.068
SNRPD2	ENSG00000125743	1.97123	0.979098	1.57526e-05	1.57526e-05	0.000201325	466.064	Nonsig	299.991	2.27801	1.18777	9.74443e-13	9.94409e-12	2.6982	1.432	6.10623e-15	0	8.96973e-14	Nonsig	FALSE	496.573	302.438	463.375	278.864
MSLN	ENSG00000102854	1.52782	0.611475	0.0105118	0.0105118	0.0467197	459.216	Nonsig	385.272	2.20179	1.13867	4.14048e-11	3.36221e-10	2.74876	1.45878	6.87228e-14	0	8.62047e-13	Nonsig	FALSE	433.829	275.62	570.432	343.289
NQO1	ENSG00000181019	1.62935	0.704297	0.00219811	0.00219811	0.0134554	459.073	Nonsig	359.104	1.97758	0.983739	2.4035e-10	1.76233e-09	2.31901	1.21351	1.91115e-11	0	1.69806e-10	Nonsig	FALSE	585.444	412.584	575.886	405.037
RPL36AL	ENSG00000165502	1.66351	0.73423	0.00381707	0.00381707	0.021024	457.938	Nonsig	340.233	1.04162	0.0588292	0.751847	0.814495	1.0921	0.127111	0.500958	0.500958	0.636256	Nonsig	FALSE	331.829	437.909	246.702	359.969
UQCRC1	ENSG00000010256	1.71962	0.782093	0.00453634	0.00453634	0.0240294	456.955	Nonsig	340.044	2.48055	1.31066	7.21645e-15	9.59714e-14	3.05828	1.61272	6.66134e-16	0	1.12337e-14	Nonsig	FALSE	549.735	309.749	611.666	330.841
ATP6V1F	ENSG00000128524	1.70183	0.767084	0.00543685	0.00543685	0.0276508	453.982	Nonsig	341.267	2.24687	1.16791	1.70113e-10	1.27313e-09	2.92127	1.54659	8.88178e-15	0	1.27368e-13	Nonsig	FALSE	426.27	264.586	668.811	377.902
ACTN4	ENSG00000130402	-1.108	-0.147957	0.487829	0.487829	0.663652	453.473	Nonsig	637.131	1.05509	0.0773654	0.617619	0.696261	1.23654	0.306309	0.0791978	0.0791978	0.158666	Nonsig	FALSE	387.896	511.983	415.567	545.92
STOML2	ENSG00000165283	1.70617	0.770765	0.00223729	0.00223729	0.0136511	452.814	Nonsig	338.848	2.12757	1.08921	3.17951e-11	2.61362e-10	2.65589	1.4092	1.58984e-13	0	1.89121e-12	Nonsig	FALSE	601.19	394.335	548.079	338.945
PABPC1	ENSG00000070756	-1.225	-0.292778	0.159566	0.159566	0.358283	452.528	Nonsig	692.922	-1.34033	-0.422587	0.00470637	0.0122362	-1.30914	-0.388615	0.0265335	0.0265335	0.0611456	Nonsig	FALSE	577.619	1072.75	369.725	774.761
GPX4	ENSG00000167468	1.95389	0.966352	0.00106645	0.00106645	0.00748497	451.685	Nonsig	296.923	2.87654	1.52434	0	0	3.69399	1.88518	0	0	0	Nonsig	FALSE	516.922	251.496	577.052	257.966
RPN2	ENSG00000118705	1.15859	0.212375	0.312786	0.312786	0.541294	451.426	Nonsig	485.935	1.08941	0.123541	0.418009	0.542935	1.13807	0.186587	0.29658	0.29658	0.454311	Nonsig	FALSE	438.611	557.364	321.046	449.503
TNF	ENSG00000232810	16.0242	4.00218	0	0	0	449.443	0	35.6266	12.9868	3.69897	0	0	6.79707	2.76491	0	0	0	0	2.76491	165.78	17.8702	84.0479	20.273
SERINC2	ENSG00000168528	1.3223	0.403054	0.103965	0.103965	0.265833	447.423	Nonsig	432.658	1.86284	0.8975	9.14471e-08	4.7641e-07	2.09827	1.0692	5.72563e-08	5.72563e-08	3.15659e-07	Nonsig	FALSE	467.273	350.523	506.332	399.562
PPP1CA	ENSG00000172531	1.62103	0.69691	0.0115312	0.0115312	0.0501506	447.24	Nonsig	352.818	2.22657	1.15482	8.73568e-12	7.76219e-11	2.73796	1.4531	1.10245e-13	0	1.34072e-12	Nonsig	FALSE	497.981	312.704	561.756	339.065
COX4I1	ENSG00000131143	1.83907	0.878974	0.000381058	0.000381058	0.0031985	443.332	Nonsig	308.177	2.42843	1.28002	6.21725e-15	8.32349e-14	3.06573	1.61623	0	0	0	Nonsig	FALSE	461.16	264.6	548.885	293.331
ATP6V0C	ENSG00000185883	1.23351	0.302765	0.293355	0.293355	0.518055	442.525	Nonsig	457.943	1.8178	0.862197	6.05496e-06	2.45481e-05	2.1491	1.10373	5.12291e-08	5.12291e-08	2.83973e-07	Nonsig	FALSE	434.88	334.383	597.072	461.114
PSMB7	ENSG00000136930	1.7879	0.838264	0.00017716	0.00017716	0.00165617	442.14	Nonsig	313.688	1.9472	0.961403	2.64662e-09	1.69894e-08	2.187	1.12896	4.82676e-10	4.82676e-10	3.51128e-09	Nonsig	FALSE	455.639	324.556	429.094	317.138
SHC1	ENSG00000160691	1.07923	0.109997	0.659421	0.659421	0.774878	441.301	Nonsig	522.508	1.60011	0.678169	2.65898e-05	9.8896e-05	1.73002	0.790792	2.47314e-05	2.47314e-05	9.61692e-05	Nonsig	FALSE	427.006	373.143	509.121	484.744
LAMA3	ENSG00000053747	-1.46481	-0.550718	0.0379351	0.0379351	0.125877	437.095	Nonsig	790.178	-2.24918	-1.1694	1.53277e-10	1.15457e-09	-2.3078	-1.20652	1.04735e-09	1.04735e-09	7.24061e-09	Nonsig	FALSE	131.992	408.616	134.897	490.434
HNRNPAB	ENSG00000197451	1.18943	0.250268	0.231032	0.231032	0.454219	436.209	Nonsig	459.497	1.27126	0.346263	0.0253785	0.056753	1.10545	0.144637	0.411463	0.411463	0.547343	Nonsig	FALSE	543.27	590.359	350.667	511.147
PA2G4	ENSG00000170515	1.2216	0.288778	0.162627	0.162627	0.36326	436.148	Nonsig	448.822	1.3896	0.47467	0.00176603	0.00496483	1.40262	0.488122	0.00573415	0.00573415	0.0152892	Nonsig	FALSE	580.829	578.292	426.19	487.265
CDA	ENSG00000158825	1.51967	0.603756	0.0265866	0.0265866	0.095847	432.92	Nonsig	361.805	2.05151	1.03668	1.29865e-08	7.53212e-08	2.32381	1.21649	4.04721e-10	4.04721e-10	2.97453e-09	Nonsig	FALSE	339.977	230.808	374.945	265.267
MRPS34	ENSG00000074071	1.77698	0.829431	0.00374318	0.00374318	0.0207125	431.813	Nonsig	311.792	2.70374	1.43496	3.10862e-15	4.30814e-14	3.40614	1.76814	0	0	0	Nonsig	FALSE	595.51	307.338	679.795	330.94
HNRNPK	ENSG00000165119	-1.01808	-0.0258544	0.90122	0.90122	0.939748	430.605	Nonsig	545.995	-1.13526	-0.183021	0.241056	0.383068	-1.21026	-0.275318	0.140776	0.140776	0.258159	Nonsig	FALSE	456.316	716.101	259.799	498.309
GIPC1	ENSG00000123159	1.66416	0.734797	0.0120517	0.0120517	0.0519561	430.491	Nonsig	332.088	2.38807	1.25585	7.71272e-13	7.97403e-12	3.03446	1.60144	1.29896e-14	0	1.82295e-13	Nonsig	FALSE	417.536	244.826	616.098	337.746
PSMB6	ENSG00000142507	1.75901	0.814766	0.000664082	0.000664082	0.00506497	429.146	Nonsig	310.103	2.21432	1.14687	2.17393e-12	2.10273e-11	2.41914	1.2745	3.72113e-12	0	3.66338e-11	Nonsig	FALSE	501.677	315.06	462.453	311.233
PSMB5	ENSG00000100804	1.53329	0.61663	0.00911085	0.00911085	0.04171	428.696	Nonsig	355.582	1.81808	0.862417	1.04051e-07	5.37378e-07	2.0764	1.05408	1.05911e-08	1.05911e-08	6.46471e-08	Nonsig	FALSE	463.422	354.227	487.322	382.833
PGK1	ENSG00000102144	1.23718	0.307061	0.150366	0.150366	0.344009	428.571	Nonsig	437.595	1.51763	0.601822	6.94989e-05	0.000244242	1.5806	0.660471	0.000152755	0.000152755	0.000530784	Nonsig	FALSE	429.624	393.837	437.359	445.347
BANF1	ENSG00000175334	1.75376	0.810453	0.00154145	0.00154145	0.0100887	427.442	Nonsig	310.2	2.3319	1.22151	8.19567e-13	8.44563e-12	2.52238	1.33479	3.39528e-12	0	3.36186e-11	Nonsig	FALSE	553.383	331.18	478.622	311.675
ANXA1	ENSG00000135046	1.80183	0.849466	0.000893248	0.000893248	0.00647762	425.332	Nonsig	293.231	-1.32664	-0.407772	0.0398349	0.085006	1.25266	0.324996	0.120975	0.120975	0.227101	Nonsig	FALSE	188.359	344.062	207.06	262.737
TRIR	ENSG00000123144	1.70523	0.76997	0.00389906	0.00389906	0.0213512	424.472	Nonsig	317.972	2.3029	1.20345	1.67165e-10	1.25363e-09	2.81934	1.49536	5.01821e-14	0	6.42837e-13	Nonsig	FALSE	434.631	262.894	552.701	324.025
EBP	ENSG00000147155	1.60824	0.685487	0.00509843	0.00509843	0.0263069	422.82	Nonsig	335.158	1.85085	0.888189	1.00706e-07	5.20714e-07	2.21077	1.14455	1.97805e-09	1.97805e-09	1.32193e-08	Nonsig	FALSE	535.161	402.828	446.701	331.195
ARPC2	ENSG00000163466	1.59617	0.674613	0.00118419	0.00118419	0.00812293	421.986	Nonsig	329.92	1.4247	0.51066	0.00140833	0.00402643	1.40801	0.493655	0.00723804	0.00723804	0.018871	Nonsig	FALSE	364.165	352.233	253.735	286.135
HMGN2	ENSG00000198830	1.19544	0.257542	0.214912	0.214912	0.437534	419.402	Nonsig	439.755	1.36565	0.449588	0.00301026	0.00809996	1.279	0.355016	0.0411902	0.0411902	0.0903077	Nonsig	FALSE	628.931	639.15	344.832	434.287
JUN	ENSG00000177606	4.06825	2.02441	0	0	0	416.47	0	129.112	5.3359	2.41573	0	0	1.1869	0.247195	0.173554	0.173554	0.303883	Nonsig	0.247195	576.387	150.055	89.1855	121.929
ILF2	ENSG00000143621	1.43816	0.524227	0.012929	0.012929	0.0549288	416.387	Nonsig	363.966	1.50661	0.591304	0.000107478	0.000366505	1.52518	0.608977	0.000867108	0.000867108	0.00268266	Nonsig	FALSE	517.071	476.251	338.897	354.701
APP	ENSG00000142192	-1.23009	-0.298762	0.229037	0.229037	0.453668	413.957	Nonsig	630.966	-1.45538	-0.5414	0.00178431	0.00501046	-1.71113	-0.774948	8.57326e-05	8.57326e-05	0.000309948	Nonsig	FALSE	297.506	594.539	177.496	477.351
SLC25A1	ENSG00000100075	1.52367	0.607546	0.0419774	0.0419774	0.136115	413.083	Nonsig	347.466	2.29446	1.19815	3.10711e-11	2.55888e-10	3.04904	1.60835	1.11022e-15	0	1.81738e-14	Nonsig	FALSE	435.851	265.996	606.47	329.741
PTMS	ENSG00000159335	1.58549	0.664932	0.0203747	0.0203747	0.0778428	411.693	Nonsig	331.317	2.01715	1.01232	1.38466e-07	7.03912e-07	2.41592	1.27257	2.36131e-10	2.36131e-10	1.78844e-09	Nonsig	FALSE	458.891	316.553	457.449	313.162
AP2S1	ENSG00000042753	1.62607	0.70139	0.00779553	0.00779553	0.0369246	411.336	Nonsig	321.792	2.26764	1.18119	7.97262e-12	7.11857e-11	2.56468	1.35878	3.34532e-12	0	3.32123e-11	Nonsig	FALSE	445.432	273.649	467.393	299.801
ATP5MD	ENSG00000173915	2.2657	1.17996	7.25292e-08	7.25292e-08	1.64627e-06	411.334	Nonsig	229.623	2.17558	1.1214	6.8241e-12	6.1403e-11	2.0198	1.01422	2.70736e-08	2.70736e-08	1.55919e-07	Nonsig	FALSE	370.141	235.54	306.394	242.605
MYL12A	ENSG00000101608	1.5526	0.634685	0.00523942	0.00523942	0.0269261	410.432	Nonsig	328.01	1.23285	0.302001	0.0784205	0.153345	1.3876	0.472591	0.0165768	0.0165768	0.0401221	Nonsig	FALSE	283.927	317.383	217.158	247.461
CD151	ENSG00000177697	1.8012	0.848962	0.000728979	0.000728979	0.00546987	410.43	Nonsig	291.411	2.40896	1.26841	4.27436e-14	5.19302e-13	2.81716	1.49424	1.52101e-14	0	2.10938e-13	Nonsig	FALSE	409.267	236.95	479.28	280.506
SELENOW	ENSG00000178980	2.09844	1.06932	0.000115201	0.000115201	0.00115039	406.87	Nonsig	249.265	2.79193	1.48126	0	0	3.34515	1.74207	0	0	0	Nonsig	FALSE	378.283	189.381	460.386	225.752
ARF5	ENSG00000004059	1.58572	0.66514	0.0216547	0.0216547	0.0815952	406.552	Nonsig	329.056	2.31184	1.20904	2.09988e-12	2.03869e-11	2.87484	1.52348	5.87308e-14	0	7.43812e-13	Nonsig	FALSE	444.001	268.499	553.281	317.984
TRMT112	ENSG00000173113	1.83341	0.874529	0.00114597	0.00114597	0.00791574	406.498	Nonsig	284.051	2.38994	1.25697	6.02851e-14	7.19735e-13	2.94985	1.56064	3.55271e-15	0	5.47069e-14	Nonsig	FALSE	508.609	296.781	528.934	295.572
C1QBP	ENSG00000108561	1.50997	0.594518	0.0069046	0.0069046	0.0334302	406.274	Nonsig	340.213	1.88206	0.912314	4.86478e-09	3.01155e-08	1.93934	0.955563	1.02849e-07	1.02849e-07	5.50436e-07	Nonsig	FALSE	551.057	406.756	409.101	340.879
BRK1	ENSG00000254999	1.65761	0.729109	0.00152266	0.00152266	0.00999171	404.556	Nonsig	306.138	1.68375	0.751676	4.56795e-06	1.88309e-05	1.59958	0.677698	0.000189915	0.000189915	0.000650872	Nonsig	FALSE	346.549	284.499	287.335	287.713
DDIT4	ENSG00000168209	-1.21991	-0.286779	0.186966	0.186966	0.396872	403.627	Nonsig	626.83	1.01684	0.0240952	0.880196	0.902124	-3.24512	-1.69827	0	0	0	Nonsig	-1.69827	515.835	706.759	143.318	756.96
COX6B1	ENSG00000126267	1.89099	0.919138	0.000179442	0.000179442	0.00167474	403.387	Nonsig	271.234	2.29646	1.19941	1.26865e-12	1.27228e-11	2.46717	1.30286	3.0459e-12	0	3.03475e-11	Nonsig	FALSE	410.15	248.743	408.174	269.45
PDIA4	ENSG00000155660	1.05383	0.075641	0.71201	0.71201	0.810492	403.144	Nonsig	481.789	1.14858	0.199853	0.185507	0.309617	1.03771	0.0534031	0.76319	0.76319	0.828174	Nonsig	FALSE	402.925	487.353	274.661	422.352
DHCR24	ENSG00000116133	-1.05189	-0.0729799	0.74355	0.74355	0.836452	402.907	Nonsig	540.088	1.19741	0.259916	0.104401	0.195668	1.42201	0.507928	0.00541673	0.00541673	0.0145169	Nonsig	FALSE	472.372	551.036	435.479	502.335
ARPC1B	ENSG00000130429	1.60979	0.68687	0.00185751	0.00185751	0.0117181	402.196	Nonsig	317.049	2.11216	1.07872	1.47429e-11	1.27258e-10	2.22684	1.155	1.35055e-10	1.35055e-10	1.06031e-09	Nonsig	FALSE	391.494	258.036	438.564	320.527
MSN	ENSG00000147065	-1.32488	-0.405864	0.049993	0.049993	0.15485	400.06	Nonsig	666.498	-1.16677	-0.222514	0.135608	0.242771	-1.15112	-0.203038	0.243982	0.243982	0.392085	Nonsig	FALSE	376.016	609.127	321.964	595.854
CD24	ENSG00000272398	-1.02263	-0.0322804	0.881075	0.881075	0.936493	398.978	Nonsig	509.483	-1.16542	-0.220852	0.16586	0.28513	-1.39781	-0.483172	0.00863764	0.00863764	0.0221883	Nonsig	FALSE	237.094	382.245	223.694	497.295
TUBA4A	ENSG00000127824	1.53915	0.622132	0.0102516	0.0102516	0.0458683	398.297	Nonsig	330.179	2.05909	1.04201	1.84636e-10	1.37716e-09	2.26194	1.17756	2.49569e-10	2.49569e-10	1.88384e-09	Nonsig	FALSE	483.703	327.456	668.836	485.553
MLF2	ENSG00000089693	1.33126	0.412789	0.0902213	0.0902213	0.240019	397.899	Nonsig	380.224	1.77181	0.825224	2.81037e-07	1.36817e-06	2.02358	1.01691	6.52649e-08	6.52649e-08	3.57867e-07	Nonsig	FALSE	369.09	290.617	411.616	334.199
NHP2	ENSG00000145912	1.80855	0.854831	0.00062463	0.00062463	0.00481748	397.384	Nonsig	279.773	2.24164	1.16456	1.82643e-12	1.79095e-11	2.58623	1.37085	1.01585e-13	0	1.24421e-12	Nonsig	FALSE	445.15	275.919	449.383	283.515
ZYX	ENSG00000159840	1.09975	0.137181	0.609469	0.609469	0.732819	397.167	Nonsig	461.673	1.52061	0.604649	0.000354679	0.00111313	2.03487	1.02494	1.8935e-07	1.8935e-07	9.82981e-07	Nonsig	FALSE	348.085	320.617	466.367	379.893
PSMC3	ENSG00000165916	1.60241	0.680244	0.00147346	0.00147346	0.00973077	396.787	Nonsig	312.402	1.8402	0.879859	1.78105e-08	1.01433e-07	1.91203	0.935104	1.96452e-07	1.96452e-07	1.01701e-06	Nonsig	FALSE	485.601	365.477	386.332	324.639
PKP3	ENSG00000184363	1.43615	0.522206	0.0448491	0.0448491	0.142947	396.593	Nonsig	353.449	2.12807	1.08954	2.5846e-10	1.88884e-09	2.53386	1.34134	1.61762e-11	0	1.45228e-10	Nonsig	FALSE	428.943	281.384	590.485	386.643
VDAC1	ENSG00000213585	1.07168	0.0998688	0.63184	0.63184	0.752366	396.181	Nonsig	461.229	1.08711	0.120494	0.436122	0.557957	1.04256	0.0601328	0.732735	0.732735	0.803443	Nonsig	FALSE	445.746	566.978	279.856	429.449
KDELR1	ENSG00000105438	1.10368	0.142318	0.575181	0.575181	0.704862	394.314	Nonsig	454.737	1.44878	0.534837	0.00137747	0.0039474	1.6732	0.742606	8.36824e-05	8.36824e-05	0.000302928	Nonsig	FALSE	418.687	403.842	434.474	427.94
TRIM28	ENSG00000130726	1.29221	0.369837	0.151801	0.151801	0.346046	393.957	Nonsig	389.455	1.8288	0.870898	2.18389e-07	1.08083e-06	2.10032	1.07061	2.38075e-08	2.38075e-08	1.38179e-07	Nonsig	FALSE	568.532	434.671	511.622	402.258
SDC4	ENSG00000124145	-1.59168	-0.670547	0.0010834	0.0010834	0.00756876	393.905	Nonsig	787.206	-1.54283	-0.625577	5.46911e-05	0.000195282	-1.73851	-0.797855	5.9033e-06	5.9033e-06	2.4879e-05	Nonsig	FALSE	272.926	583.928	294.507	824.806
LRRC59	ENSG00000108829	1.20362	0.267379	0.205004	0.205004	0.423478	391.38	Nonsig	410.554	1.3434	0.425892	0.00530844	0.0136631	1.39204	0.477201	0.00639512	0.00639512	0.0168683	Nonsig	FALSE	436.276	451.545	356.775	414.605
RPL31	ENSG00000071082	2.28635	1.19305	6.31227e-09	6.31227e-09	1.80904e-07	388.695	Nonsig	213.942	2.18604	1.12832	1.53078e-12	1.51928e-11	2.34522	1.22973	2.79798e-12	0	2.8015e-11	Nonsig	FALSE	366.119	230.667	326.22	223.175
RPS24	ENSG00000138326	2.17846	1.12331	4.00729e-07	4.00729e-07	7.64992e-06	388.65	Nonsig	221.863	1.43653	0.522588	0.00464706	0.0120934	1.72037	0.782721	3.42137e-05	3.42137e-05	0.000130674	Nonsig	FALSE	313.955	299.164	241.167	222.375
SEC61A1	ENSG00000058262	-1.02599	-0.0370185	0.858674	0.858674	0.924242	386.483	Nonsig	501.506	1.188	0.248531	0.105066	0.196763	1.18727	0.247649	0.162409	0.162409	0.288261	Nonsig	FALSE	404.178	473.098	317.121	434.294
UBE2S	ENSG00000108106	2.10725	1.07536	0.000458254	0.000458254	0.00369632	384.556	Nonsig	233.949	3.16566	1.66251	0	0	3.10282	1.63358	1.55431e-15	0	2.49854e-14	Nonsig	FALSE	503.063	221.962	548.36	293.412
TUBA1A	ENSG00000167552	1.31428	0.394274	0.108391	0.108391	0.273697	384.303	Nonsig	373.361	1.79096	0.840735	2.20117e-06	9.46123e-06	1.84825	0.886158	3.67583e-06	3.67583e-06	1.59429e-05	Nonsig	FALSE	151.755	118.1	233.972	207.904
FSTL3	ENSG00000070404	1.84752	0.885593	0.00101488	0.00101488	0.00718971	383.962	Nonsig	266.653	2.42434	1.27759	2.95985e-13	3.25378e-12	2.79739	1.48408	2.42473e-13	0	2.81097e-12	Nonsig	FALSE	423.247	243.859	622.135	370.028
WDR1	ENSG00000071127	1.27259	0.347766	0.10398	0.10398	0.265841	380.667	Nonsig	379.332	1.60453	0.682149	1.04118e-05	4.08527e-05	1.85832	0.893996	3.99034e-07	3.99034e-07	1.98477e-06	Nonsig	FALSE	353.4	306.253	386.61	338.24
ACTN1	ENSG00000072110	-1.04531	-0.0639367	0.761535	0.761535	0.851661	377.743	Nonsig	500.349	1.15561	0.208657	0.171935	0.292521	1.30649	0.385691	0.0275745	0.0275745	0.0632703	Nonsig	FALSE	341.883	411.557	348.497	434.065
TRIP6	ENSG00000087077	1.48829	0.573654	0.0276306	0.0276306	0.0986874	376.276	Nonsig	322.414	2.12344	1.08641	5.32675e-11	4.25966e-10	2.2175	1.14893	7.92126e-10	7.92126e-10	5.55833e-09	Nonsig	FALSE	422.648	277.938	478.654	354.24
RRAS	ENSG00000126458	1.7864	0.837056	0.00713388	0.00713388	0.0343279	375.832	Nonsig	270.568	2.54073	1.34524	5.72875e-14	6.86175e-13	3.56362	1.83334	0	0	0	Nonsig	FALSE	340.784	187.464	517.023	239.797
AP1S1	ENSG00000106367	1.54546	0.62804	0.0191175	0.0191175	0.0740619	375.734	Nonsig	308.949	2.06134	1.04359	4.64776e-10	3.29616e-09	2.45876	1.29793	5.85232e-12	0	5.58899e-11	Nonsig	FALSE	343.004	231.813	452.71	301.39
S100A8	ENSG00000143546	1.81152	0.857202	8.24465e-05	8.24465e-05	0.000859514	374.092	Nonsig	257.901	1.61229	0.689108	0.000258626	0.000831182	1.813	0.858378	2.34848e-06	2.34848e-06	1.04748e-05	Nonsig	FALSE	83.0834	71.1476	274.925	243.072
AURKAIP1	ENSG00000175756	1.8853	0.914796	0.00202817	0.00202817	0.0125986	370.994	Nonsig	252.42	2.71583	1.44139	1.22125e-15	1.77265e-14	3.77574	1.91676	0	0	0	Nonsig	FALSE	441.879	227.532	589.169	259.247
HLA-E	ENSG00000204592	1.48614	0.571566	0.0108217	0.0108217	0.0477183	368.316	Nonsig	315.814	2.13198	1.09219	2.21572e-11	1.86301e-10	2.18754	1.12931	1.46622e-09	1.46622e-09	9.92653e-09	Nonsig	FALSE	387.984	253.314	375.933	281.857
SAT1	ENSG00000130066	1.6617	0.732664	0.00128731	0.00128731	0.00870177	366.435	Nonsig	275.86	1.53788	0.620941	0.000112283	0.000381945	1.63191	0.706559	8.41214e-05	8.41214e-05	0.000304347	Nonsig	FALSE	266.4	239.889	215.537	211.363
SPINT2	ENSG00000167642	1.55909	0.640703	0.00457794	0.00457794	0.0241876	365.981	Nonsig	299.299	1.97432	0.981358	2.0161e-09	1.31097e-08	2.25544	1.17341	2.90635e-10	2.90635e-10	2.17397e-09	Nonsig	FALSE	367.536	259.596	402.158	291.533
HIGD1A	ENSG00000181061	1.54123	0.624078	0.0055567	0.0055567	0.0280842	365.535	Nonsig	295.586	1.07976	0.110717	0.558186	0.641888	1.14195	0.191505	0.329175	0.329175	0.490806	Nonsig	FALSE	258.093	328.368	185.057	257.184
CDC37	ENSG00000105401	1.54275	0.625501	0.00298035	0.00298035	0.0172264	365.469	Nonsig	300.27	1.93275	0.950652	1.91997e-09	1.25289e-08	2.03778	1.027	6.97402e-09	6.97402e-09	4.34717e-08	Nonsig	FALSE	389.255	279.262	408.783	325.424
TKT	ENSG00000163931	1.436	0.522058	0.03383	0.03383	0.115435	365.176	Nonsig	324.815	1.8945	0.921818	1.00829e-08	5.95767e-08	2.31899	1.2135	1.70169e-10	1.70169e-10	1.31608e-09	Nonsig	FALSE	478.147	352.265	442.064	314.454
SURF4	ENSG00000148248	1.11094	0.151779	0.535976	0.535976	0.672057	364.547	Nonsig	418.739	1.5475	0.629942	8.59898e-05	0.000297366	1.54372	0.626409	0.000645819	0.000645819	0.00204334	Nonsig	FALSE	414.315	374.009	343.319	365.001
TK1	ENSG00000167900	1.74935	0.806817	0.0047726	0.0047726	0.0249835	363.768	Nonsig	266.191	2.32338	1.21622	1.29607e-12	1.29563e-11	2.90012	1.53611	8.32667e-15	0	1.2018e-13	Nonsig	FALSE	504.994	303.817	550.813	314.016
ARPC3	ENSG00000111229	1.77205	0.825423	7.39042e-05	7.39042e-05	0.000779288	362.538	Nonsig	256.67	1.46414	0.550054	0.000601288	0.00182554	1.6986	0.764349	4.28986e-05	4.28986e-05	0.000161825	Nonsig	FALSE	258.852	244.854	219.083	205.079
LAD1	ENSG00000159166	1.27706	0.352826	0.152467	0.152467	0.346833	362.199	Nonsig	362.6	1.85544	0.891764	5.59017e-08	2.98779e-07	2.0025	1.0018	1.04831e-07	1.04831e-07	5.60503e-07	Nonsig	FALSE	440.07	331.315	551.356	453.299
ECHS1	ENSG00000127884	1.52024	0.604303	0.0196904	0.0196904	0.0756745	361.771	Nonsig	301.324	2.16792	1.11631	1.96198e-11	1.66489e-10	2.27877	1.18826	5.02866e-11	0	4.21313e-10	Nonsig	FALSE	400.909	256.93	386.893	275.506
NIBAN2	ENSG00000136830	1.16146	0.215936	0.412408	0.412408	0.62375	360.539	Nonsig	397.948	1.69026	0.757244	6.70046e-06	2.70063e-05	1.97376	0.980946	6.76012e-07	6.76012e-07	3.26639e-06	Nonsig	FALSE	360.081	297.904	455.655	382.722
TWF2	ENSG00000247596	1.65049	0.722891	0.0155972	0.0155972	0.0631735	356.598	Nonsig	277.695	2.28145	1.18995	2.94342e-11	2.43315e-10	2.97632	1.57353	9.70335e-14	0	1.19502e-12	Nonsig	FALSE	326.085	199.862	380.536	212.646
AP2M1	ENSG00000161203	1.3717	0.455963	0.0352486	0.0352486	0.119183	356.071	Nonsig	329.549	1.79274	0.842165	7.77778e-08	4.08185e-07	1.79478	0.843805	2.16635e-06	2.16635e-06	9.70706e-06	Nonsig	FALSE	381.349	295.782	343.604	310.114
PARK7	ENSG00000116288	1.94941	0.963036	5.05683e-06	5.05683e-06	7.36713e-05	355.602	Nonsig	229.217	1.81188	0.857491	8.0042e-08	4.19569e-07	2.0574	1.04082	5.52887e-09	5.52887e-09	3.49317e-08	Nonsig	FALSE	365.496	278.826	271.75	212.13
CAPG	ENSG00000042493	1.87043	0.903367	0.00144553	0.00144553	0.00957694	354.928	Nonsig	243.204	2.56609	1.35957	6.88338e-15	9.15971e-14	3.35212	1.74508	0	0	0	Nonsig	FALSE	283.86	154.526	500.09	246.154
CYC1	ENSG00000179091	1.76683	0.821165	0.00703428	0.00703428	0.0339206	354.686	Nonsig	257.472	2.47594	1.30798	1.14464e-13	1.32568e-12	3.27727	1.71249	1.11022e-16	0	2.03523e-15	Nonsig	FALSE	511.246	288.831	524.037	265.202
EIF4G2	ENSG00000110321	-1.09173	-0.126619	0.566821	0.566821	0.696837	354.316	Nonsig	480.177	-1.37621	-0.460705	0.00363272	0.00963442	-1.52942	-0.612983	0.00128652	0.00128652	0.00386874	Nonsig	FALSE	343.051	652.075	190.906	461.816
PRDX6	ENSG00000117592	1.32801	0.409268	0.0665912	0.0665912	0.192127	354.16	Nonsig	336.089	1.60993	0.687	1.53539e-05	5.89647e-05	1.78964	0.839669	3.64875e-06	3.64875e-06	1.58347e-05	Nonsig	FALSE	404.822	350.412	358.199	327.436
MZT2B	ENSG00000152082	2.26192	1.17755	5.90542e-05	5.90542e-05	0.000642883	351.961	Nonsig	200.627	3.05668	1.61196	0	0	4.0611	2.02187	0	0	0	0	FALSE	324.066	148.041	474.932	194.333
PDIA6	ENSG00000143870	1.23705	0.306901	0.162887	0.162887	0.363469	351.829	Nonsig	353.59	1.05314	0.0746987	0.650056	0.726739	1.0189	0.0270106	0.885066	0.885066	0.909506	Nonsig	FALSE	343.194	449.054	187.755	292.02
CSF2	ENSG00000164400	4.69548	2.23127	4.44089e-16	0	4.03197e-14	351.561	0	95.9777	6.78526	2.7624	0	0	1.88005	0.910774	7.01949e-05	7.01949e-05	0.00025681	Nonsig	0.910774	86.6867	17.8295	44.4875	38.6821
VDAC2	ENSG00000165637	1.51312	0.597526	0.00479483	0.00479483	0.0250652	350.833	Nonsig	290.971	1.54628	0.628797	6.26108e-05	0.000221411	1.57159	0.652227	0.000255452	0.000255452	0.000856415	Nonsig	FALSE	317.445	284.402	279.943	286.163
COX7C	ENSG00000127184	2.15987	1.11094	3.17096e-07	3.17096e-07	6.2049e-06	350.212	Nonsig	205.125	2.26258	1.17797	7.70162e-13	7.96973e-12	2.2698	1.18257	4.08977e-11	0	3.46289e-10	Nonsig	FALSE	343.734	210.125	293.664	208.153
RPL22	ENSG00000116251	1.96845	0.97706	5.14475e-06	5.14475e-06	7.47174e-05	349.211	Nonsig	221.811	1.61933	0.6954	1.45876e-05	5.62373e-05	1.76296	0.817998	4.13402e-06	4.13402e-06	1.78056e-05	Nonsig	FALSE	324.592	276.179	241.108	218.417
NDUFB10	ENSG00000140990	1.6978	0.763668	0.00168624	0.00168624	0.0108395	349.177	Nonsig	260.118	2.33183	1.22146	9.53682e-14	1.11624e-12	2.60943	1.38374	1.19571e-13	0	1.44704e-12	Nonsig	FALSE	417.977	249.299	394.076	246.686
SNRPC	ENSG00000124562	1.779	0.83107	0.000457572	0.000457572	0.00369476	348.793	Nonsig	247.28	1.92836	0.947377	8.24431e-09	4.93339e-08	1.90307	0.928331	2.72714e-07	2.72714e-07	1.38895e-06	Nonsig	FALSE	399.122	286.417	313.324	264.283
PRDX2	ENSG00000167815	1.72832	0.789371	0.00373332	0.00373332	0.0206781	348.26	Nonsig	257.535	2.30986	1.2078	1.3135e-12	1.3119e-11	2.64467	1.40309	3.42726e-13	0	3.89038e-12	Nonsig	FALSE	383.522	231.954	346.637	214.817
IL1A	ENSG00000115008	1.11606	0.15842	0.549761	0.549761	0.681288	347.579	Nonsig	390.21	-1.81531	-0.860218	9.61783e-06	3.794e-05	-2.68925	-1.42721	4.10405e-12	0	4.01381e-11	Nonsig	-1.42721	144.585	361.913	67.2088	288.219
TMBIM6	ENSG00000139644	-1.01079	-0.0154781	0.939916	0.939916	0.956777	347.366	Nonsig	441.079	1.05832	0.0817778	0.585635	0.667262	1.10176	0.139804	0.420488	0.420488	0.555279	Nonsig	FALSE	361.825	474.607	329.903	481.296
WDR83OS	ENSG00000105583	1.74659	0.804541	0.00381707	0.00381707	0.021024	345.856	Nonsig	252.014	2.11843	1.083	1.48569e-09	9.84349e-09	2.56766	1.36046	1.7526e-12	0	1.79752e-11	Nonsig	FALSE	376.354	247.329	381.78	244.024
PSMD8	ENSG00000099341	1.71614	0.779171	0.00113959	0.00113959	0.0078813	345.786	Nonsig	256.397	2.17558	1.1214	4.17e-12	3.86566e-11	2.54432	1.34728	2.95874e-13	0	3.39306e-12	Nonsig	FALSE	368.778	235.772	377.927	242.821
LMAN2	ENSG00000169223	1.57962	0.659574	0.00613377	0.00613377	0.0304382	345.186	Nonsig	279.017	1.95662	0.968364	3.02873e-09	1.92907e-08	2.24753	1.16834	4.26006e-10	4.26006e-10	3.12069e-09	Nonsig	FALSE	405.868	288.905	391.436	285.005
HSPD1	ENSG00000144381	1.38326	0.468072	0.0645858	0.0645858	0.187969	344.683	Nonsig	307.884	-1.17197	-0.228935	0.233329	0.374913	-1.12652	-0.171868	0.409565	0.409565	0.546152	Nonsig	FALSE	364.742	586.755	162.706	288.447
UBE2C	ENSG00000175063	1.86308	0.897692	0.000240823	0.000240823	0.00215798	343.832	Nonsig	232.437	1.94163	0.957269	5.71681e-09	3.49972e-08	2.34236	1.22796	2.1087e-11	0	1.86026e-10	Nonsig	FALSE	410.363	294.146	423.588	296.338
TINAGL1	ENSG00000142910	1.53516	0.61839	0.0192987	0.0192987	0.0746239	343.661	Nonsig	286.794	2.07423	1.05258	1.4505e-09	9.61902e-09	2.51283	1.32931	5.80402e-12	0	5.54999e-11	Nonsig	FALSE	326.191	219.78	405.076	265.891
FBL	ENSG00000105202	1.61852	0.694676	0.00263482	0.00263482	0.0155783	342.522	Nonsig	268.377	1.9963	0.997332	1.10177e-09	7.42694e-09	2.25794	1.17501	3.73764e-10	3.73764e-10	2.7579e-09	Nonsig	FALSE	506.756	352.427	387.53	280.211
SEC61B	ENSG00000106803	1.72308	0.784994	0.000661389	0.000661389	0.00505121	341.881	Nonsig	250.253	1.81064	0.856502	1.06581e-07	5.49931e-07	1.8936	0.921132	2.69362e-07	2.69362e-07	1.37219e-06	Nonsig	FALSE	328.106	250.85	255.838	219.092
HNRNPC	ENSG00000092199	1.31957	0.400067	0.053328	0.053328	0.162803	339.614	Nonsig	324.968	1.38682	0.471779	0.00162349	0.0045975	1.29719	0.37539	0.031991	0.031991	0.0721655	Nonsig	FALSE	421.726	421.988	191.937	239.133
CAPN1	ENSG00000014216	1.25339	0.325837	0.235539	0.235539	0.460433	339.246	Nonsig	347.158	1.81017	0.856127	4.16932e-07	1.98164e-06	2.26178	1.17746	3.2861e-09	3.2861e-09	2.13601e-08	Nonsig	FALSE	324.87	251.332	417.998	306.873
LAPTM4A	ENSG00000068697	1.10053	0.138195	0.517923	0.517923	0.663652	339.006	Nonsig	387.378	1.1567	0.210009	0.191897	0.318452	-1.01487	-0.0212914	0.905885	0.905885	0.92791	Nonsig	FALSE	321.174	385.182	221.257	359.115
RAB7A	ENSG00000075785	-1.01906	-0.0272426	0.89501	0.89501	0.939748	338.595	Nonsig	432.733	1.0237	0.0337868	0.829046	0.880826	-1.03928	-0.0555815	0.757297	0.757297	0.82342	Nonsig	FALSE	332.795	449.408	259.168	430.488
TMED9	ENSG00000184840	1.49108	0.576356	0.0123284	0.0123284	0.0529067	338.275	Nonsig	289.173	1.96524	0.974706	1.34334e-09	8.95142e-09	2.16311	1.1131	2.84201e-09	2.84201e-09	1.86199e-08	Nonsig	FALSE	348.57	247.124	374.708	283.646
GSTO1	ENSG00000148834	1.67125	0.740929	0.00406979	0.00406979	0.0221007	338.024	Nonsig	257.086	2.18027	1.12451	9.62019e-12	8.50021e-11	2.54586	1.34815	6.28497e-13	0	6.88571e-12	Nonsig	FALSE	351.765	224.416	353.472	227.5
HSD17B10	ENSG00000072506	1.64408	0.717279	0.00805333	0.00805333	0.03783	337.157	Nonsig	261.737	2.19367	1.13335	1.43876e-11	1.24338e-10	2.79819	1.48449	3.44169e-14	0	4.55789e-13	Nonsig	FALSE	357.557	227.547	440.431	258.332
CST3	ENSG00000101439	1.57336	0.653848	0.012322	0.012322	0.0529004	336.429	Nonsig	272.515	2.37659	1.2489	1.99085e-12	1.9384e-11	2.96467	1.56787	5.55112e-16	0	9.46147e-15	Nonsig	FALSE	274.911	161.344	339.302	189.004
PTGES3	ENSG00000110958	1.22057	0.287551	0.175955	0.175955	0.383818	336.204	Nonsig	342.755	1.20285	0.266453	0.103887	0.194787	-1.06191	-0.0866565	0.639096	0.639096	0.721495	Nonsig	FALSE	438.172	501.933	218.553	368.418
PTTG1IP	ENSG00000183255	1.25208	0.324329	0.120789	0.120789	0.295815	334.756	Nonsig	337.951	1.54674	0.629229	3.30365e-05	0.0001214	1.45119	0.537234	0.0021419	0.0021419	0.00619969	Nonsig	FALSE	342.895	307.969	259.28	288.81
CHMP4B	ENSG00000101421	1.03252	0.046172	0.831408	0.831408	0.904188	334.263	Nonsig	407.07	1.18482	0.244665	0.132507	0.237935	1.22678	0.294879	0.102007	0.102007	0.196837	Nonsig	FALSE	353.345	413.081	302.58	400.634
IRAK1	ENSG00000184216	1.4391	0.525167	0.0737878	0.0737878	0.20723	333.119	Nonsig	297.951	2.09239	1.06515	1.10318e-09	7.43413e-09	2.66475	1.414	3.45746e-12	0	3.42039e-11	Nonsig	FALSE	417.595	279.64	518.143	323.24
CXCL8	ENSG00000169429	23.0322	4.52558	0	0	0	330.67	0	17.8294	23.5898	4.56009	0	0	3.17487	1.6667	1.88738e-15	0	3.00366e-14	Nonsig	1.6667	110.65	6.5006	45.6567	23.0754
LGALS3BP	ENSG00000108679	1.19556	0.25769	0.251604	0.251604	0.481716	329.701	Nonsig	352.003	1.63282	0.707365	2.17591e-05	8.19236e-05	1.88708	0.916157	1.25716e-06	1.25716e-06	5.84304e-06	Nonsig	FALSE	300.15	256.826	437.459	381.659
RPL38	ENSG00000172809	1.92409	0.944179	9.59986e-06	9.59986e-06	0.000130088	327.801	Nonsig	216.09	2.11737	1.08227	2.61762e-11	2.18016e-10	2.45872	1.29791	3.2363e-13	0	3.68862e-12	Nonsig	FALSE	336.829	220.7	451.21	297.831
AUP1	ENSG00000115307	1.91231	0.935319	0.000805799	0.000805799	0.00594411	325.725	Nonsig	219.172	2.49193	1.31726	1.76525e-14	2.23961e-13	3.06575	1.61624	2.22045e-16	0	3.96943e-15	Nonsig	FALSE	396.804	222.438	482.633	260.264
TRAPPC1	ENSG00000170043	1.33879	0.420927	0.106246	0.106246	0.270041	325.579	Nonsig	308.822	1.84482	0.883483	1.90161e-07	9.50718e-07	2.26048	1.17663	5.4541e-10	5.4541e-10	3.93216e-09	Nonsig	FALSE	297.541	224.587	397.002	287.806
ATP5ME	ENSG00000169020	2.1022	1.0719	1.48629e-06	1.48629e-06	2.47694e-05	325.431	Nonsig	196.782	2.44843	1.29186	3.52834e-11	2.88639e-10	2.48651	1.31412	1.35647e-12	0	1.41331e-11	Nonsig	FALSE	315.394	177.784	312.961	204.006
GM2A	ENSG00000196743	-1.19845	-0.261171	0.213942	0.213942	0.436146	325.323	Nonsig	493.619	1.07798	0.108333	0.486514	0.609398	1.09508	0.13104	0.454838	0.454838	0.587639	Nonsig	FALSE	271.011	350.336	281.894	416.2
MORF4L2	ENSG00000123562	1.19234	0.253791	0.252376	0.252376	0.482681	324.726	Nonsig	339.446	1.00693	0.00996517	0.952215	0.961058	-1.1476	-0.198624	0.307086	0.307086	0.465107	Nonsig	FALSE	290.604	398.471	178.374	324.041
GANAB	ENSG00000089597	1.18507	0.244978	0.240325	0.240325	0.467175	324.205	Nonsig	347.616	1.36655	0.450543	0.00351423	0.00934038	1.46734	0.553199	0.00201324	0.00201324	0.00585764	Nonsig	FALSE	383.948	391.119	296.632	329.589
MSMO1	ENSG00000052802	-1.20303	-0.266672	0.232577	0.232577	0.456205	323.89	Nonsig	482.522	-1.7855	-0.836332	2.20865e-06	9.48966e-06	-1.82719	-0.869629	2.14903e-05	2.14903e-05	8.42555e-05	Nonsig	FALSE	202.899	499.674	129.929	374.759
RPL37	ENSG00000145592	2.1164	1.08161	2.19016e-07	2.19016e-07	4.44653e-06	322.539	Nonsig	193.008	2.2236	1.15289	3.22342e-12	3.04586e-11	2.66143	1.4122	1.9984e-15	0	3.17582e-14	Nonsig	FALSE	311.668	193.696	343.716	209.767
TMEM14C	ENSG00000111843	1.74853	0.806145	0.000560046	0.000560046	0.00438796	321.104	Nonsig	230.86	1.97896	0.984741	9.48913e-10	6.4418e-09	1.90131	0.926995	2.38767e-07	2.38767e-07	1.22472e-06	Nonsig	FALSE	322.513	226.209	235.415	198.861
EI24	ENSG00000149547	1.11762	0.160435	0.432745	0.432745	0.62375	320.372	Nonsig	360.637	1.2478	0.319391	0.0376844	0.0808864	1.16406	0.219167	0.209925	0.209925	0.356009	Nonsig	FALSE	337.619	374.549	268.395	371.465
DHCR7	ENSG00000172893	1.41585	0.501673	0.0368634	0.0368634	0.123342	319.594	Nonsig	290.125	1.81635	0.861045	1.81308e-07	9.07693e-07	2.15219	1.10581	1.81587e-08	1.81587e-08	1.07318e-07	Nonsig	FALSE	389.731	299.847	363.773	279.902
COX5B	ENSG00000135940	2.09127	1.06438	1.64281e-05	1.64281e-05	0.00020925	318.434	Nonsig	193.649	2.4537	1.29496	5.06262e-14	6.09697e-13	2.75949	1.4644	3.77476e-15	0	5.78071e-14	Nonsig	FALSE	311.884	175.787	353.303	209.366
APEX1	ENSG00000100823	1.39538	0.480661	0.0298599	0.0298599	0.1049	318.393	Nonsig	287.015	1.62351	0.69912	1.13152e-05	4.41855e-05	1.56607	0.64715	0.000342562	0.000342562	0.00112846	Nonsig	FALSE	382.634	327.047	256.935	263.331
GOT2	ENSG00000125166	1.15373	0.206306	0.339391	0.339391	0.554968	317.479	Nonsig	347.026	1.4044	0.489959	0.00142761	0.00407626	1.40035	0.485788	0.00535682	0.00535682	0.0143707	Nonsig	FALSE	348.958	345.574	277.131	320.507
CSF3	ENSG00000108342	1.04791	0.0675116	0.794894	0.794894	0.878794	317.243	Nonsig	388.038	-1.38372	-0.468556	0.00597012	0.0152118	-1.2093	-0.274167	0.219443	0.219443	0.363185	Nonsig	FALSE	109.87	212.505	133.08	269.629
PSMA6	ENSG00000100902	1.85552	0.891825	5.53284e-05	5.53284e-05	0.000606206	316.869	Nonsig	215.957	1.95762	0.969097	9.08279e-10	6.18117e-09	2.15414	1.10711	5.98789e-10	5.98789e-10	4.29344e-09	Nonsig	FALSE	328.515	233.005	282.458	211.27
BCAP31	ENSG00000185825	1.58507	0.66455	0.00498116	0.00498116	0.0258074	315.025	Nonsig	253.953	1.94632	0.960747	4.00256e-09	2.50521e-08	2.39553	1.26034	3.34839e-11	0	2.88883e-10	Nonsig	FALSE	320.287	228.881	356.181	245.098
RPL36A	ENSG00000241343	2.00759	1.00546	3.19373e-06	3.19373e-06	4.89806e-05	314.105	Nonsig	194.789	1.83132	0.872885	6.37002e-07	2.94451e-06	1.80815	0.854511	2.88257e-06	2.88257e-06	1.26847e-05	Nonsig	FALSE	295.806	221.185	248.294	220.762
GHITM	ENSG00000165678	1.40153	0.487005	0.0231339	0.0231339	0.0858834	313.286	Nonsig	280.292	1.28776	0.364867	0.0288055	0.0636045	1.2502	0.322163	0.0841721	0.0841721	0.167176	Nonsig	FALSE	310.074	332.063	223.288	283.559
MYDGF	ENSG00000074842	1.70661	0.771134	0.00388728	0.00388728	0.0212957	313.015	Nonsig	234.77	2.36572	1.24228	1.91802e-12	1.87162e-11	2.59462	1.37553	9.44911e-13	0	1.00478e-11	Nonsig	FALSE	378.82	222.999	355.435	224.715
FXYD3	ENSG00000089356	1.90283	0.928147	0.000143829	0.000143829	0.00139157	312.933	Nonsig	209.924	2.42489	1.27792	1.39444e-13	1.59821e-12	2.93206	1.55191	2.22045e-16	0	3.96943e-15	Nonsig	FALSE	225.789	129.841	458.478	256.815
SLC25A39	ENSG00000013306	1.75561	0.81197	0.00359786	0.00359786	0.0200995	312.477	Nonsig	227.779	2.36732	1.24325	2.09499e-13	2.35106e-12	3.10382	1.63405	0	0	0	Nonsig	FALSE	371.378	219.508	439.06	233.652
COX7A2	ENSG00000112695	2.16783	1.11625	8.1838e-06	8.1838e-06	0.000112922	312.25	Nonsig	184.175	2.56175	1.35713	2.22045e-16	3.46707e-15	2.83596	1.50384	3.33067e-16	0	5.80994e-15	Nonsig	FALSE	298.168	161.766	298.227	170.933
MT1X	ENSG00000187193	1.2551	0.327802	0.245931	0.245931	0.474713	312.222	Nonsig	318.203	1.67856	0.747224	5.65824e-05	0.000201546	2.23186	1.15825	5.87614e-09	5.87614e-09	3.69584e-08	Nonsig	FALSE	429.366	359.621	383.979	282.497
CSTA	ENSG00000121552	1.94242	0.957858	6.07066e-05	6.07066e-05	0.000659291	312.031	Nonsig	203.585	2.02671	1.01914	2.67906e-09	1.71826e-08	2.30354	1.20385	2.80008e-11	0	2.43649e-10	Nonsig	FALSE	206.143	140.692	424.682	295.272
ELOVL1	ENSG00000066322	1.6583	0.729707	0.00371099	0.00371099	0.0205745	310.557	Nonsig	239.017	2.17601	1.12169	3.49367e-11	2.85908e-10	2.49038	1.31636	5.56855e-12	0	5.33854e-11	Nonsig	FALSE	324.088	207.818	401.394	265.127
TUBB2A	ENSG00000137267	1.95172	0.964744	0.000141249	0.000141249	0.00136953	308.784	Nonsig	200.951	2.44388	1.28917	4.26326e-14	5.18238e-13	2.10596	1.07448	9.98159e-09	9.98159e-09	6.1127e-08	Nonsig	FALSE	263.082	149.846	260.215	202.098
EIF2S2	ENSG00000125977	1.67113	0.74082	0.00581651	0.00581651	0.0291957	308.556	Nonsig	228.885	-1.15778	-0.211362	0.305467	0.453503	-1.02677	-0.0381109	0.850108	0.850108	0.88611	Nonsig	FALSE	228.163	362.206	137.114	223.447
SNHG29	ENSG00000175061	1.94298	0.958272	4.08594e-06	4.08594e-06	6.09347e-05	308.335	Nonsig	200.706	2.15809	1.10976	4.05231e-13	4.38051e-12	2.07075	1.05016	1.72089e-09	1.72089e-09	1.157e-08	Nonsig	FALSE	327.561	210.672	290.776	226.59
YWHAZ	ENSG00000164924	-1.31962	-0.400121	0.0911519	0.0911519	0.24173	306.353	Nonsig	500.756	-1.7499	-0.807269	2.00051e-06	8.6408e-06	-1.92524	-0.945035	8.72042e-07	8.72042e-07	4.1507e-06	Nonsig	FALSE	296.948	716.033	175.969	534.803
SPARC	ENSG00000113140	-1.1434	-0.193333	0.342577	0.342577	0.558888	305.386	Nonsig	439.388	-1.10283	-0.141214	0.35073	0.494767	-1.01364	-0.0195474	0.911947	0.911947	0.93305	Nonsig	FALSE	247.65	379.18	149.596	244.009
CLSTN1	ENSG00000171603	-1.26943	-0.344182	0.102331	0.102331	0.262691	305.372	Nonsig	492.144	1.03582	0.0507763	0.745073	0.808307	1.00958	0.013751	0.938691	0.938691	0.95331	Nonsig	FALSE	290.251	390.469	286.856	463.25
PLIN3	ENSG00000105355	1.30181	0.380524	0.149582	0.149582	0.342778	304.645	Nonsig	299.032	1.88862	0.91733	5.33785e-08	2.85847e-07	1.98068	0.985995	3.28389e-07	3.28389e-07	1.65253e-06	Nonsig	FALSE	291.575	215.734	348.225	290.104
PLEK2	ENSG00000100558	1.61781	0.694045	0.00267117	0.00267117	0.0157604	304.295	Nonsig	237.056	1.89314	0.920783	1.26986e-08	7.38065e-08	1.9425	0.957918	1.0993e-07	1.0993e-07	5.86923e-07	Nonsig	FALSE	287.418	210.686	241.455	200.401
RPL28	ENSG00000108107	1.88709	0.91616	0.000503211	0.000503211	0.00400486	303.847	Nonsig	204.669	2.64866	1.40526	1.11022e-16	1.78664e-15	3.12261	1.64275	1.11022e-16	0	2.03523e-15	Nonsig	FALSE	307.68	162.088	403.591	213.926
RPL22L1	ENSG00000163584	1.98362	0.988138	1.66418e-05	1.66418e-05	0.000211617	303.372	Nonsig	191.087	1.80287	0.850293	7.37568e-07	3.38105e-06	1.40637	0.49198	0.00703248	0.00703248	0.018378	Nonsig	FALSE	270.454	206.686	121.134	137.608
RPN1	ENSG00000163902	1.18314	0.242626	0.243833	0.243833	0.471295	303.163	Nonsig	324.468	1.3509	0.433916	0.00441407	0.0115347	1.36978	0.453947	0.00934982	0.00934982	0.0238843	Nonsig	FALSE	363.627	374.203	289.77	341.51
COX5A	ENSG00000178741	1.5373	0.620397	0.0114366	0.0114366	0.0498248	302.94	Nonsig	248.55	1.88332	0.913277	5.9861e-08	3.19167e-07	2.03507	1.02508	1.29479e-08	1.29479e-08	7.79668e-08	Nonsig	FALSE	320.302	235.823	304.749	243.429
FASN	ENSG00000169710	-1.15346	-0.205966	0.36547	0.36547	0.585195	302.865	Nonsig	447.414	1.04697	0.0662166	0.692016	0.767118	1.42196	0.507882	0.00783792	0.00783792	0.0202881	Nonsig	FALSE	407.893	545.021	444.96	517.662
CKS2	ENSG00000123975	1.401	0.486455	0.0434405	0.0434405	0.139642	302.453	Nonsig	271.463	1.14647	0.197198	0.251071	0.385525	-1.00584	-0.0083957	0.963392	0.963392	0.97286	Nonsig	FALSE	350.857	423.081	227.222	367.905
SRP14	ENSG00000140319	1.86031	0.895541	6.45085e-05	6.45085e-05	0.000693611	302.122	Nonsig	203.503	1.55096	0.633161	0.000130788	0.000440682	1.70422	0.769113	1.97943e-05	1.97943e-05	7.79633e-05	Nonsig	FALSE	248.689	221.826	190.953	179.551
CCT6A	ENSG00000146731	1.51268	0.597108	0.0181127	0.0181127	0.0710302	301.279	Nonsig	247.172	1.00512	0.00737122	0.96955	0.975652	1.02274	0.0324405	0.87669	0.87669	0.902908	Nonsig	FALSE	284.373	388.091	157	241.499
SF3B6	ENSG00000115128	1.85656	0.892629	4.98894e-05	4.98894e-05	0.000556183	300.578	Nonsig	202.834	1.60452	0.682144	5.51584e-05	0.000196823	1.63009	0.704949	0.000147724	0.000147724	0.000514971	Nonsig	FALSE	316.067	271.488	219.319	213.744
SRM	ENSG00000116649	1.33475	0.41657	0.127999	0.127999	0.30891	300.118	Nonsig	286.665	1.82502	0.867912	7.04467e-07	3.23509e-06	2.61131	1.38477	1.11023e-11	0	1.02056e-10	Nonsig	FALSE	376.75	288.636	418.221	265.836
STRAP	ENSG00000023734	1.34499	0.427596	0.0589077	0.0589077	0.175517	299.866	Nonsig	277.775	1.16679	0.222551	0.19575	0.323581	1.02715	0.038643	0.838706	0.838706	0.881585	Nonsig	FALSE	315.6	372.544	185.772	287.573
GAS6	ENSG00000183087	1.49004	0.575352	0.0347427	0.0347427	0.117841	299.672	Nonsig	258.662	2.07962	1.05632	1.83407e-09	1.20039e-08	2.51659	1.33147	2.53432e-11	0	2.21559e-10	Nonsig	FALSE	239.342	161.047	249.084	163.671
NCL	ENSG00000115053	-1.10426	-0.143086	0.571389	0.571389	0.701333	299.652	Nonsig	410.232	-1.7108	-0.774673	2.21865e-05	8.33761e-05	-1.68461	-0.752418	0.000137411	0.000137411	0.000480744	Nonsig	FALSE	320.434	751.201	149.053	395.741
SIGMAR1	ENSG00000147955	1.53593	0.619108	0.013571	0.013571	0.0568749	298.843	Nonsig	249.205	1.91266	0.935581	3.39851e-08	1.875e-07	2.3884	1.25605	5.68927e-11	0	4.7311e-10	Nonsig	FALSE	373.203	272.127	382.764	263.514
PYGB	ENSG00000100994	1.17508	0.232762	0.351444	0.351444	0.568816	298.513	Nonsig	325.201	1.70937	0.773468	2.09902e-06	9.04991e-06	2.01029	1.0074	9.57348e-08	9.57348e-08	5.15573e-07	Nonsig	FALSE	301.691	246.619	445.885	365.419
GET3	ENSG00000198356	1.77624	0.828828	0.00767281	0.00767281	0.0364728	297.886	Nonsig	215.246	2.38323	1.25292	5.81091e-12	5.27163e-11	3.10956	1.63671	1.44329e-15	0	2.32845e-14	Nonsig	FALSE	337.142	197.805	388.196	206.276
RAC1	ENSG00000136238	1.05532	0.0776785	0.709969	0.709969	0.809032	296.123	Nonsig	350.904	1.04905	0.0690813	0.653793	0.730324	1.04521	0.063799	0.714885	0.714885	0.790001	Nonsig	FALSE	291.698	385.482	249.91	386.22
APRT	ENSG00000198931	1.97493	0.9818	0.000687338	0.000687338	0.00520734	295.915	Nonsig	191.881	2.83845	1.5051	0	0	3.71118	1.89188	0	0	0	Nonsig	FALSE	359.593	177.242	485.311	216.256
EIF3K	ENSG00000178982	1.81763	0.86206	0.000130172	0.000130172	0.00127741	295.561	Nonsig	206.481	2.18057	1.12471	3.67251e-12	3.42897e-11	2.46034	1.29886	2.24365e-12	0	2.26988e-11	Nonsig	FALSE	316.039	201.498	290.668	192.497
ERH	ENSG00000100632	1.35304	0.4362	0.0851031	0.0851031	0.229742	295.08	Nonsig	270.277	1.13046	0.176914	0.311571	0.461418	-1.09259	-0.127755	0.518631	0.518631	0.655422	Nonsig	FALSE	324.697	394.736	166.381	286.888
TNFRSF6B	ENSG00000243509	1.83565	0.876293	0.0017329	0.0017329	0.0110798	294.727	Nonsig	207.157	2.57787	1.36618	5.30342e-12	4.8391e-11	3.78574	1.92057	0	0	0	Nonsig	FALSE	218.228	117.733	172.315	75.4165
NPM3	ENSG00000107833	1.78426	0.835325	0.00111682	0.00111682	0.00775218	294.114	Nonsig	210.136	2.34879	1.23192	4.14557e-13	4.47474e-12	2.8471	1.50949	1.45439e-14	0	2.02581e-13	Nonsig	FALSE	416.259	247.19	398.88	229.656
DBI	ENSG00000155368	2.03692	1.02639	3.8447e-06	3.8447e-06	5.78694e-05	294.085	Nonsig	180.893	1.57844	0.658503	0.00015128	0.000505633	1.82271	0.866082	1.50765e-06	1.50765e-06	6.92082e-06	Nonsig	FALSE	279.568	243.108	185.418	162.638
SF3B4	ENSG00000143368	1.18128	0.240352	0.350288	0.350288	0.567511	293.755	Nonsig	316.236	1.5814	0.661201	0.000100245	0.000343523	1.62929	0.704247	0.000181524	0.000181524	0.000623358	Nonsig	FALSE	338.125	297.904	353.731	356.551
DCTPP1	ENSG00000179958	1.93321	0.950999	0.00087896	0.00087896	0.00639443	292.367	Nonsig	193.367	2.54519	1.34777	1.58762e-14	2.02238e-13	2.96809	1.56953	7.77156e-16	0	1.2911e-14	Nonsig	FALSE	359.865	197.243	345.306	191.494
PSMD13	ENSG00000185627	1.57226	0.65284	0.00308325	0.00308325	0.0177488	292.12	Nonsig	235.564	1.98848	0.991669	2.14561e-10	1.58535e-09	2.20873	1.14321	1.82678e-10	1.82678e-10	1.40698e-09	Nonsig	FALSE	343.068	239.62	308.7	226.61
SSNA1	ENSG00000176101	2.03886	1.02776	0.000468168	0.000468168	0.00376292	291.817	Nonsig	184.004	2.92187	1.54689	1.11022e-16	1.78664e-15	3.66687	1.87455	0	0	0	Nonsig	FALSE	329.813	157.829	438.432	198.183
RBM3	ENSG00000102317	1.2751	0.350615	0.0870528	0.0870528	0.233533	291.48	Nonsig	287.173	1.31335	0.393255	0.00969727	0.0237591	1.18925	0.250055	0.162197	0.162197	0.287972	Nonsig	FALSE	297.999	314.63	171.177	229.441
JPT1	ENSG00000189159	1.61456	0.69114	0.00324633	0.00324633	0.0185224	291.408	Nonsig	228.895	2.12164	1.08518	1.03884e-11	9.12414e-11	2.05532	1.03936	8.12381e-09	8.12381e-09	5.026e-08	Nonsig	FALSE	344.045	225.902	413.119	328.017
PHPT1	ENSG00000054148	2.37958	1.25071	4.28053e-05	4.28053e-05	0.000488484	291.386	Nonsig	157.835	3.20748	1.68144	0	0	4.28972	2.10088	0	0	0	0	FALSE	224.756	97.9302	346.4	134.112
SPRR1B	ENSG00000169469	1.32287	0.403669	0.0998548	0.0998548	0.258144	291.16	Nonsig	278.398	1.72787	0.788998	5.67262e-05	0.000201993	1.85218	0.889226	9.33151e-07	9.33151e-07	4.42084e-06	Nonsig	FALSE	115.612	92.7798	887.137	779.219
C12orf57	ENSG00000111678	7.42427	2.89225	0	0	0	290.921	0	50.4234	11.6086	3.53713	0	0	6.1362	2.61734	0	0	0	0	FALSE	286.938	34.3668	139.225	37.2568
ETHE1	ENSG00000105755	1.70745	0.771845	0.00464338	0.00464338	0.0244651	290.332	Nonsig	217.372	2.28911	1.19478	2.05758e-12	1.99984e-11	2.61128	1.38476	8.058e-13	0	8.67079e-12	Nonsig	FALSE	238.565	145.524	302.185	189.724
TIMP1	ENSG00000102265	1.45988	0.545852	0.0401464	0.0401464	0.131454	290.248	Nonsig	252.936	2.09859	1.06942	4.64693e-10	3.29616e-09	2.66542	1.41436	5.26246e-13	0	5.8226e-12	Nonsig	FALSE	313.598	208.453	625.769	388.128
CAPZB	ENSG00000077549	1.30653	0.385746	0.0831665	0.0831665	0.226045	289.514	Nonsig	280.474	1.63134	0.706055	8.06404e-06	3.20918e-05	1.86238	0.897146	5.58905e-07	5.58905e-07	2.72651e-06	Nonsig	FALSE	293.878	250.332	296.535	258.361
FLII	ENSG00000177731	1.19257	0.254072	0.26229	0.26229	0.485314	288.99	Nonsig	308.883	1.49601	0.58112	0.000283026	0.000903284	1.66543	0.735893	4.98929e-05	4.98929e-05	0.000186476	Nonsig	FALSE	314.56	292.723	275.68	270.435
IGFBP7	ENSG00000163453	1.71286	0.776406	0.00139095	0.00139095	0.00927763	288.386	Nonsig	214.603	2.29002	1.19536	1.12115e-11	9.82362e-11	2.6763	1.42024	1.14686e-13	0	1.39018e-12	Nonsig	FALSE	160.846	97.6638	192.518	117.159
SNX3	ENSG00000112335	1.54962	0.631916	0.00438284	0.00438284	0.0234461	288.308	Nonsig	232.342	1.60755	0.684864	3.35049e-05	0.000122875	1.38941	0.474476	0.00970157	0.00970157	0.0246885	Nonsig	FALSE	294.263	253.064	219.216	250.922
PTBP1	ENSG00000011304	1.05967	0.0836194	0.701935	0.701935	0.80502	288.253	Nonsig	344.546	1.38989	0.474972	0.0025718	0.00700861	1.44997	0.536024	0.00291393	0.00291393	0.00822947	Nonsig	FALSE	375.751	376.81	305.568	344.889
ATP5F1D	ENSG00000099624	1.78725	0.837739	0.00798589	0.00798589	0.0375988	285.939	Nonsig	205.168	2.7593	1.4643	6.43929e-15	8.59989e-14	3.64965	1.86776	0	0	0	Nonsig	FALSE	326.336	165.111	389.131	177.89
CLTA	ENSG00000122705	1.49991	0.58488	0.00843088	0.00843088	0.0391927	285.765	Nonsig	241.101	2.04287	1.0306	1.36193e-09	9.06977e-09	1.92098	0.941845	2.267e-07	2.267e-07	1.16577e-06	Nonsig	FALSE	303.41	205.874	283.691	238.308
TSR3	ENSG00000007520	1.77	0.823747	0.00217308	0.00217308	0.0133345	285.748	Nonsig	205.499	2.45634	1.29651	4.55969e-13	4.87287e-12	3.18359	1.67066	3.33067e-16	0	5.80994e-15	Nonsig	FALSE	318.108	180.4	414.973	216.657
ATP5F1C	ENSG00000165629	1.72052	0.782847	0.000379125	0.000379125	0.00318718	285.189	Nonsig	209.819	1.82257	0.865972	5.89077e-08	3.14236e-07	1.95773	0.969185	1.40999e-07	1.40999e-07	7.43734e-07	Nonsig	FALSE	299.207	228.071	223.727	182.357
ANP32B	ENSG00000136938	1.08513	0.117868	0.587725	0.587725	0.716136	284.654	Nonsig	327.744	1.09463	0.130438	0.420744	0.542935	-1.00272	-0.00392566	0.98253	0.98253	0.988551	Nonsig	FALSE	415.589	523.359	221.607	355.797
MTCH1	ENSG00000137409	1.55099	0.633193	0.0172867	0.0172867	0.0683578	284.649	Nonsig	234.499	2.07632	1.05403	4.91027e-10	3.46451e-09	2.42597	1.27856	3.11849e-11	0	2.70302e-10	Nonsig	FALSE	316.757	212.891	332.427	225.906
HLA-B	ENSG00000234745	1.52431	0.608156	0.00662916	0.00662916	0.0324006	282.887	Nonsig	235.62	2.15317	1.10646	2.58861e-11	2.15763e-10	2.23765	1.16198	6.43633e-10	6.43633e-10	4.58552e-09	Nonsig	FALSE	141.924	91.8925	117.192	85.4154
MYBL2	ENSG00000101057	1.3967	0.482027	0.0951721	0.0951721	0.249361	281.451	Nonsig	258.086	1.93062	0.949065	7.18937e-08	3.79109e-07	2.76342	1.46646	1.91513e-13	0	2.2494e-12	Nonsig	FALSE	433.034	314.087	406.015	243.587
TIMM23	ENSG00000265354	1.60287	0.680658	0.00176739	0.00176739	0.0112458	281.31	Nonsig	220.028	1.66559	0.736037	5.52711e-06	2.25281e-05	1.46035	0.546315	0.00304152	0.00304152	0.00855196	Nonsig	FALSE	317.171	263.663	210.928	230.596
ITGA6	ENSG00000091409	-1.6759	-0.74494	0.00705009	0.00705009	0.0339823	281.117	Nonsig	582.13	-2.62216	-1.39076	3.16414e-14	3.9022e-13	-3.00986	-1.58969	2.36366e-13	0	2.74303e-12	Nonsig	FALSE	187.915	678.015	92.8377	436.519
CIB1	ENSG00000185043	1.9551	0.967245	0.00108338	0.00108338	0.00756876	280.656	Nonsig	184.147	2.6578	1.41023	8.88178e-16	1.31428e-14	3.55572	1.83014	0	0	0	Nonsig	FALSE	309.408	162.662	424.344	196.956
RAB32	ENSG00000118508	1.86482	0.899035	0.000396577	0.000396577	0.00329123	280.65	Nonsig	191.189	2.48697	1.31439	3.35287e-14	4.12114e-13	2.76427	1.4669	4.24105e-14	0	5.48634e-13	Nonsig	FALSE	308.988	173.445	293.299	174.51
EIF3L	ENSG00000100129	1.42695	0.512938	0.012107	0.012107	0.052155	280.591	Nonsig	246.396	1.4409	0.526974	0.000478885	0.00147503	1.61164	0.688527	8.70567e-05	8.70567e-05	0.000314379	Nonsig	FALSE	273.076	263.247	229.437	229.396
PTHLH	ENSG00000087494	-1.22149	-0.288637	0.159593	0.159593	0.358303	280.063	Nonsig	430.941	-1.29233	-0.369978	0.0179288	0.0415856	-1.44357	-0.529638	0.00305549	0.00305549	0.00858727	Nonsig	FALSE	179.464	321.539	155.732	359.769
HIGD2A	ENSG00000146066	1.65026	0.722697	0.0066768	0.0066768	0.0325564	279.463	Nonsig	214.376	2.13455	1.09393	4.91338e-10	3.4656e-09	2.4664	1.3024	1.50344e-11	0	1.35358e-10	Nonsig	FALSE	286.214	187.024	314.46	208.446
MAPRE1	ENSG00000101367	1.12736	0.172953	0.453457	0.453457	0.637311	278.685	Nonsig	306.486	-1.03829	-0.0542104	0.752183	0.814739	-1.14201	-0.191579	0.326801	0.326801	0.488179	Nonsig	FALSE	263.688	377.563	181.081	326.755
TPM4	ENSG00000167460	-1.01623	-0.023222	0.914829	0.914829	0.939748	278.642	Nonsig	351.235	-1.25315	-0.325563	0.04733	0.0987369	-1.1891	-0.249868	0.180004	0.180004	0.313358	Nonsig	FALSE	189.846	327.66	158.753	299.281
HRAS	ENSG00000174775	1.79325	0.842573	0.00199338	0.00199338	0.0124039	277.269	Nonsig	197.761	2.39516	1.26012	1.27498e-12	1.27805e-11	2.75268	1.46084	1.27676e-13	0	1.53679e-12	Nonsig	FALSE	344.493	200.336	325.879	195.123
RPL14	ENSG00000188846	1.82616	0.868813	3.75439e-05	3.75439e-05	0.000435894	277.099	Nonsig	189.007	1.65539	0.727172	1.8541e-06	8.03992e-06	1.94163	0.95727	1.28641e-07	1.28641e-07	6.80155e-07	Nonsig	FALSE	277.258	231.861	219.663	180.059
EIF3C	ENSG00000184110	1.18357	0.243143	0.234061	0.234061	0.45829	276.974	Nonsig	294.337	1.31354	0.393456	0.00952647	0.0233796	1.3642	0.448057	0.0100377	0.0100377	0.025454	Nonsig	FALSE	332.923	350.617	276.355	325.354
SMS	ENSG00000102172	1.21714	0.283497	0.207658	0.207658	0.42725	276.867	Nonsig	283.039	1.04196	0.0592951	0.732608	0.802976	-1.12377	-0.168348	0.377393	0.377393	0.52488	Nonsig	FALSE	307.085	405.811	165.585	294.432
CTSB	ENSG00000164733	1.31292	0.392784	0.066389	0.066389	0.191774	275.951	Nonsig	267.082	1.73585	0.795645	3.19777e-07	1.5428e-06	1.81164	0.857299	1.42984e-06	1.42984e-06	6.5812e-06	Nonsig	FALSE	228.506	183.475	194.055	173.901
KRT16	ENSG00000186832	1.02253	0.0321485	0.898877	0.898877	0.939748	275.32	Nonsig	344.255	1.61114	0.688079	0.000107244	0.000365878	2.04663	1.03325	1.762e-07	1.762e-07	9.19204e-07	Nonsig	FALSE	105.647	91.5135	525.339	424.8
TPD52L2	ENSG00000101150	1.31737	0.397662	0.0839305	0.0839305	0.227524	274.449	Nonsig	265.408	1.74849	0.806112	2.94809e-07	1.43048e-06	1.8266	0.86916	1.88864e-06	1.88864e-06	8.53462e-06	Nonsig	FALSE	300.874	240.096	314.186	281.228
RAB5C	ENSG00000108774	1.1493	0.200754	0.410129	0.410129	0.62375	274.321	Nonsig	304.044	1.62648	0.701757	3.17697e-05	0.000116998	1.74697	0.804854	1.45416e-05	1.45416e-05	5.81246e-05	Nonsig	FALSE	291.618	250.137	323.814	302.926
MAP7D1	ENSG00000116871	1.11293	0.154358	0.542782	0.542782	0.677336	272.873	Nonsig	313.679	1.58699	0.666297	0.00012604	0.000425593	1.92585	0.945492	1.05442e-06	1.05442e-06	4.96061e-06	Nonsig	FALSE	289.255	254.306	402.289	345.773
C19orf53	ENSG00000104979	1.72156	0.783719	0.00185343	0.00185343	0.0117087	272.783	Nonsig	201.641	2.3089	1.20721	1.06326e-11	9.32752e-11	2.88253	1.52734	6.66134e-15	0	9.70851e-14	Nonsig	FALSE	315.022	190.159	348.569	198.57
GABARAP	ENSG00000170296	1.63011	0.704973	0.00895353	0.00895353	0.0410975	272.69	Nonsig	212.148	2.15272	1.10616	5.22633e-11	4.19304e-10	2.51877	1.33272	1.89626e-12	0	1.93774e-11	Nonsig	FALSE	231.344	149.879	302.357	196.734
ARPC4	ENSG00000241553	1.38874	0.473773	0.0581622	0.0581622	0.173649	270.581	Nonsig	248.06	1.79958	0.847663	5.37552e-07	2.50899e-06	1.92012	0.941193	4.44863e-07	4.44863e-07	2.20095e-06	Nonsig	FALSE	262.565	203.891	280.106	239.607
U2AF2	ENSG00000063244	1.26316	0.337038	0.160997	0.160997	0.360635	270.384	Nonsig	272.74	1.83368	0.874743	1.28791e-07	6.56544e-07	1.9782	0.984189	2.33284e-07	2.33284e-07	1.19879e-06	Nonsig	FALSE	366.079	278.928	338.118	281.384
HADHA	ENSG00000084754	1.29077	0.368235	0.0735153	0.0735153	0.20667	269.395	Nonsig	260.582	1.26312	0.336987	0.0328942	0.0717389	1.32223	0.402978	0.0298004	0.0298004	0.0678119	Nonsig	FALSE	246.106	269.279	183.357	220.84
CCT5	ENSG00000150753	1.44826	0.534319	0.0159066	0.0159066	0.0640922	269.127	Nonsig	230.844	1.15696	0.210341	0.21392	0.34891	1.17538	0.233131	0.240367	0.240367	0.387643	Nonsig	FALSE	292.169	347.715	165.246	221.988
NDUFA8	ENSG00000119421	1.72318	0.785072	0.000922963	0.000922963	0.00665272	269.115	Nonsig	197.175	1.91266	0.935583	5.15018e-08	2.76536e-07	2.06396	1.04541	1.20091e-08	1.20091e-08	7.26863e-08	Nonsig	FALSE	280.435	203.435	258.993	202.827
HNRNPF	ENSG00000169813	-1.13042	-0.176859	0.395864	0.395864	0.619378	268.912	Nonsig	380.715	1.0247	0.0352032	0.818035	0.871606	-1.30005	-0.378564	0.035827	0.035827	0.0798429	Nonsig	FALSE	403.752	545.078	192.287	398.158
MRPL51	ENSG00000111639	1.86227	0.89706	0.00018577	0.00018577	0.00172741	267.495	Nonsig	178.93	1.56817	0.64908	0.00026261	0.000842882	1.5505	0.632738	0.000442308	0.000442308	0.00143191	Nonsig	FALSE	289.983	253.895	183.338	189.816
ARL6IP4	ENSG00000182196	2.10932	1.07678	4.18922e-05	4.18922e-05	0.000479753	267.459	Nonsig	162.132	2.82212	1.49678	0	0	3.44066	1.78268	0	0	0	Nonsig	FALSE	300.516	148.149	332.686	158.905
APMAP	ENSG00000101474	1.31953	0.400021	0.0634286	0.0634286	0.185451	267.358	Nonsig	255.463	1.50665	0.59134	0.000239533	0.000773311	1.40125	0.486715	0.00624213	0.00624213	0.0165233	Nonsig	FALSE	288.149	264.863	226.846	260.418
GNG5	ENSG00000174021	1.41693	0.502764	0.0233436	0.0233436	0.08643	267.164	Nonsig	237.014	1.72466	0.786313	1.41963e-06	6.26485e-06	1.75505	0.811511	1.31519e-05	1.31519e-05	5.29015e-05	Nonsig	FALSE	277.531	223.728	256.715	238.27
ARF4	ENSG00000168374	-1.0963	-0.132645	0.536172	0.536172	0.672192	266.582	Nonsig	365.028	1.01493	0.0213849	0.892875	0.912769	-1.15029	-0.202003	0.255272	0.255272	0.406223	Nonsig	FALSE	234.566	320.321	173.548	322.187
NDUFB11	ENSG00000147123	1.97424	0.981297	0.000177313	0.000177313	0.00165692	265.169	Nonsig	171.463	2.60348	1.38044	5.55112e-16	8.44068e-15	3.1664	1.66284	0	0	0	Nonsig	FALSE	274.613	146.944	292.697	152.229
SLC25A3	ENSG00000075415	1.36007	0.443685	0.0402702	0.0402702	0.131689	264.689	Nonsig	245.58	1.73086	0.791487	2.34555e-07	1.15668e-06	1.82763	0.869973	7.12308e-07	7.12308e-07	3.42989e-06	Nonsig	FALSE	291	233.582	240.533	213.382
JUND	ENSG00000130522	3.58718	1.84285	1.98804e-11	0	8.86534e-10	264.63	Nonsig	93.5781	5.71911	2.51579	0	0	2.28113	1.18975	2.86833e-08	2.86833e-08	1.64216e-07	Nonsig	FALSE	226.703	55.2129	104.444	76.0888
ATP1A1	ENSG00000163399	1.08174	0.113349	0.582072	0.582072	0.710889	264.379	Nonsig	306.656	1.13711	0.185367	0.223985	0.36262	1.03287	0.0466593	0.792852	0.792852	0.841148	Nonsig	FALSE	312.289	379.78	201.172	310.814
SRSF2	ENSG00000161547	-1.00557	-0.00801461	0.969647	0.969647	0.978136	264.279	Nonsig	334.015	-1.05077	-0.0714404	0.643461	0.720241	-1.08621	-0.119308	0.508749	0.508749	0.644502	Nonsig	FALSE	302.53	441.258	164.254	290.23
CSTB	ENSG00000160213	1.36891	0.453032	0.0481838	0.0481838	0.150665	263.801	Nonsig	244.413	1.72596	0.787396	5.98495e-06	2.42776e-05	2.21377	1.1465	8.18335e-10	8.18335e-10	5.72963e-09	Nonsig	FALSE	229.851	184.906	386.558	286.248
APH1A	ENSG00000117362	1.22452	0.292213	0.287214	0.287214	0.510668	263.632	Nonsig	275.993	1.66937	0.739301	1.50681e-05	5.79382e-05	2.05578	1.03968	1.21065e-07	1.21065e-07	6.43146e-07	Nonsig	FALSE	307.801	257.949	344.358	277.277
TMEM141	ENSG00000244187	2.2573	1.1746	0.000155321	0.000155321	0.00148664	263.631	Nonsig	150.572	3.20229	1.6791	0	0	4.86432	2.28224	0	0	0	0	FALSE	327.758	143.191	412.796	141.769
IFI6	ENSG00000126709	1.08782	0.121444	0.602522	0.602522	0.727759	263.384	Nonsig	307.328	2.03056	1.02188	1.23348e-06	5.48012e-06	2.04995	1.03559	7.18392e-08	7.18392e-08	3.92278e-07	Nonsig	FALSE	46.7996	32.1751	137.246	108.497
EIF4G1	ENSG00000114867	-1.34673	-0.429465	0.0389772	0.0389772	0.128501	263.223	Nonsig	448.861	-1.09795	-0.134812	0.376956	0.52572	-1.05443	-0.0764625	0.660462	0.660462	0.741045	Nonsig	FALSE	338.87	518.137	277.569	475.455
TALDO1	ENSG00000177156	1.58609	0.665471	0.00394989	0.00394989	0.0215672	263.068	Nonsig	209.173	2.0321	1.02297	2.08426e-10	1.54209e-09	2.13796	1.09623	1.48008e-09	1.48008e-09	1.00113e-08	Nonsig	FALSE	297.342	203.401	287.079	217.931
EIF3D	ENSG00000100353	1.50601	0.59073	0.00518792	0.00518792	0.0267201	262.971	Nonsig	219.495	1.67022	0.740041	1.88025e-06	8.1453e-06	1.75317	0.809964	4.32077e-06	4.32077e-06	1.8567e-05	Nonsig	FALSE	295.77	245.54	264.928	243.298
HMGCS1	ENSG00000112972	1.08407	0.116456	0.673565	0.673565	0.786103	262.686	Nonsig	300.678	-1.74727	-0.805102	2.85577e-05	0.000105734	-1.9091	-0.932895	7.78896e-06	7.78896e-06	3.23497e-05	Nonsig	-0.932895	219.021	525.307	67.2268	202.809
XRCC5	ENSG00000079246	1.32619	0.407289	0.0655496	0.0655496	0.189928	261.863	Nonsig	245.259	-1.11998	-0.163467	0.340041	0.488149	1.14662	0.197382	0.346959	0.346959	0.512937	Nonsig	FALSE	225.095	348.188	155.325	213.879
RABAC1	ENSG00000105404	1.78946	0.839526	0.00407025	0.00407025	0.0221007	261.496	Nonsig	187.646	2.45882	1.29797	6.98774e-13	7.27906e-12	3.25526	1.70277	2.55351e-15	0	4.02079e-14	Nonsig	FALSE	216.02	122.84	301.261	153.925
CEBPB	ENSG00000172216	2.88977	1.53096	1.17763e-07	1.17763e-07	2.55057e-06	261.182	Nonsig	114.546	3.89049	1.95995	0	0	1.88229	0.912492	1.23207e-05	1.23207e-05	4.98181e-05	Nonsig	FALSE	244.477	87.5098	132.193	116.546
CCDC124	ENSG00000007080	1.7535	0.810236	0.00274643	0.00274643	0.0161123	261.15	Nonsig	189.629	2.44556	1.29017	3.10862e-13	3.40713e-12	3.08152	1.62364	2.22045e-16	0	3.96943e-15	Nonsig	FALSE	335.561	191.019	371.434	198.233
PFDN2	ENSG00000143256	1.92761	0.946813	0.000118576	0.000118576	0.00117942	261.001	Nonsig	168.699	1.51459	0.598923	0.000716864	0.00215186	1.56483	0.64601	0.000740576	0.000740576	0.00231818	Nonsig	FALSE	249.864	227.579	189.3	194.271
TIMM13	ENSG00000099800	1.93787	0.95447	0.000132514	0.000132514	0.00129647	260.591	Nonsig	171.311	2.38384	1.25329	5.4956e-14	6.604e-13	2.73109	1.44948	2.04281e-14	0	2.79142e-13	Nonsig	FALSE	315.007	183.471	293.219	175.784
UBA1	ENSG00000130985	1.19248	0.253965	0.251203	0.251203	0.481103	260.377	Nonsig	278.169	1.59815	0.676407	2.05519e-05	7.77099e-05	1.68495	0.752709	4.83607e-05	4.83607e-05	0.000180992	Nonsig	FALSE	273.893	239.134	268.242	261.368
NDUFB8	ENSG00000166136	1.92271	0.943145	0.000138067	0.000138067	0.00134212	260.108	Nonsig	171.561	2.32799	1.21908	2.01394e-13	2.26702e-12	2.6238	1.39166	3.58602e-14	0	4.7294e-13	Nonsig	FALSE	271.324	162.161	266.508	164.551
JTB	ENSG00000143543	1.82802	0.870282	0.00109203	0.00109203	0.00761968	258.387	Nonsig	180.246	2.18738	1.12921	5.15142e-11	4.13595e-10	2.80174	1.48632	6.32827e-15	0	9.25328e-14	Nonsig	FALSE	306.781	195.241	320.253	187.356
LY6E	ENSG00000160932	1.61235	0.689168	0.0129317	0.0129317	0.0549288	258.017	Nonsig	204.601	2.38339	1.25302	1.13398e-12	1.14347e-11	3.1991	1.67767	6.66134e-16	0	1.12337e-14	Nonsig	FALSE	319.568	187.537	320.87	166.542
MDH2	ENSG00000146701	1.46832	0.554162	0.0240344	0.0240344	0.0884601	257.92	Nonsig	223.961	1.88416	0.913919	1.58933e-08	9.11734e-08	2.18076	1.12483	9.40897e-10	9.40897e-10	6.54466e-09	Nonsig	FALSE	307.45	227.199	326.713	245.432
CCNB1	ENSG00000134057	1.33512	0.416974	0.0546168	0.0546168	0.16569	257.871	Nonsig	241.167	1.39619	0.481497	0.00227455	0.00626119	-1.09027	-0.124682	0.497646	0.497646	0.632518	Nonsig	FALSE	356.909	354.302	197.706	344.085
GDI2	ENSG00000057608	1.37387	0.458246	0.0409819	0.0409819	0.133516	257.397	Nonsig	232.847	1.0126	0.0180627	0.917082	0.933628	1.05418	0.0761263	0.712786	0.712786	0.788032	Nonsig	FALSE	230.76	314.2	133.19	199.605
ACLY	ENSG00000131473	-1.66101	-0.732058	0.000369087	0.000369087	0.00311664	257.339	Nonsig	538.342	-1.47666	-0.562334	0.000178299	0.000588454	-1.44722	-0.533283	0.00224345	0.00224345	0.00647265	Nonsig	FALSE	247.022	506.496	186	433.519
PSMB1	ENSG00000008018	1.69273	0.759348	0.00122433	0.00122433	0.0083504	256.417	Nonsig	188.639	1.53611	0.619278	0.000317206	0.00100395	1.52806	0.611701	0.000687854	0.000687854	0.00216468	Nonsig	FALSE	272.039	243.977	172.722	181.569
PGD	ENSG00000142657	1.20118	0.26445	0.226763	0.226763	0.453033	256.192	Nonsig	269.122	1.37216	0.456452	0.00331872	0.00885914	1.59849	0.676712	0.000131449	0.000131449	0.000461621	Nonsig	FALSE	308.163	311.948	271.39	274.582
POMP	ENSG00000132963	1.79817	0.846529	0.000738544	0.000738544	0.0055325	255.78	Nonsig	175.632	1.38263	0.467413	0.0119354	0.0286948	1.28764	0.364724	0.0504491	0.0504491	0.107875	Nonsig	FALSE	221.186	220.38	136.917	170.036
MRPS26	ENSG00000125901	1.21669	0.282967	0.273143	0.273143	0.492595	254.533	Nonsig	268.113	1.84801	0.885969	5.83221e-07	2.70954e-06	1.97453	0.981508	8.32001e-07	8.32001e-07	3.97027e-06	Nonsig	FALSE	351.252	264.887	314.154	262.278
LSM4	ENSG00000130520	1.85661	0.892669	0.000383389	0.000383389	0.00320893	254.507	Nonsig	174.607	2.40964	1.26882	9.88098e-15	1.29687e-13	2.67986	1.42216	2.76446e-14	0	3.70274e-13	Nonsig	FALSE	305.347	176.362	298.064	181.55
ALYREF	ENSG00000183684	1.34739	0.430166	0.0982604	0.0982604	0.255243	254.402	Nonsig	239.884	1.79749	0.845983	5.47126e-07	2.5499e-06	2.0694	1.04921	1.2291e-08	1.2291e-08	7.42717e-08	Nonsig	FALSE	361.146	279.895	381.247	300.401
PROCR	ENSG00000101000	1.47293	0.558685	0.0220762	0.0220762	0.0827147	252.881	Nonsig	219.033	1.62541	0.700802	2.80463e-05	0.000103939	2.02385	1.0171	4.54e-08	4.54e-08	2.53296e-07	Nonsig	FALSE	282.398	241.857	364.917	294.329
LMNB2	ENSG00000176619	-1.03936	-0.0556939	0.808243	0.808243	0.8878	252.497	Nonsig	334.585	1.32063	0.401228	0.0122257	0.0293319	1.20309	0.266742	0.145514	0.145514	0.264021	Nonsig	FALSE	399.579	421.867	269.244	366.793
SQOR	ENSG00000137767	1.48863	0.573987	0.00672054	0.00672054	0.0327179	252.339	Nonsig	212.527	1.63526	0.709516	9.99134e-06	3.9315e-05	1.76273	0.817812	8.4785e-06	8.4785e-06	3.5057e-05	Nonsig	FALSE	273.651	231.304	253.951	230.552
UBL5	ENSG00000198258	2.23469	1.16007	6.00843e-06	6.00843e-06	8.59895e-05	252.307	Nonsig	145.024	2.73512	1.45161	0	0	2.88921	1.53068	2.22045e-16	0	3.96943e-15	Nonsig	FALSE	234.636	119.394	253.596	142.548
RANGAP1	ENSG00000100401	1.49955	0.584534	0.0240602	0.0240602	0.0885121	252.232	Nonsig	215.623	2.13839	1.09652	4.39109e-11	3.55264e-10	2.18101	1.12499	7.48682e-09	7.48682e-09	4.64865e-08	Nonsig	FALSE	316.039	206.342	327.735	248.45
ARPC1A	ENSG00000241685	1.00869	0.0124765	0.954363	0.954363	0.967136	252.04	Nonsig	315.063	1.16065	0.214929	0.187083	0.311965	1.19175	0.253079	0.157161	0.157161	0.280794	Nonsig	FALSE	255.703	306.19	276.371	375.001
CHPF	ENSG00000123989	1.20776	0.272339	0.314889	0.314889	0.543544	251.484	Nonsig	267.117	1.85335	0.890139	5.84356e-07	2.71305e-06	2.25329	1.17203	8.05633e-09	8.05633e-09	4.9884e-08	Nonsig	FALSE	256.599	193.845	383.276	283.13
TXNDC5	ENSG00000239264	1.31182	0.39157	0.0573014	0.0573014	0.171581	251.454	Nonsig	240.395	1.32107	0.40171	0.00771674	0.0192732	1.24013	0.310491	0.0854847	0.0854847	0.169376	Nonsig	FALSE	314.181	329.602	180.471	232.051
POLD2	ENSG00000106628	1.73173	0.792218	0.00730984	0.00730984	0.0350631	251.334	Nonsig	186.056	2.4376	1.28546	9.64784e-14	1.12744e-12	3.12849	1.64547	3.33067e-16	0	5.80994e-15	Nonsig	FALSE	336.726	193.38	354.093	187.718
YKT6	ENSG00000106636	1.16716	0.223006	0.327434	0.327434	0.543544	250.61	Nonsig	272.625	1.60042	0.67845	2.77252e-05	0.000102859	1.6126	0.68939	0.000154798	0.000154798	0.000537447	Nonsig	FALSE	257.857	224.565	289.507	293.913
MRPL37	ENSG00000116221	1.59815	0.676402	0.00983332	0.00983332	0.0444084	249.521	Nonsig	199.264	2.08282	1.05854	2.77433e-10	2.01548e-09	2.43557	1.28426	3.86369e-11	0	3.29143e-10	Nonsig	FALSE	329.845	220.984	312.045	210.795
SET	ENSG00000119335	-1.03609	-0.0511489	0.845814	0.845814	0.914857	249.335	Nonsig	318.739	-1.53485	-0.618101	0.000914147	0.00269817	-1.78452	-0.835532	3.57192e-05	3.57192e-05	0.000136052	Nonsig	FALSE	256.715	540.354	107.105	301.446
MRPL14	ENSG00000180992	1.61653	0.692897	0.00547771	0.00547771	0.0277836	248.906	Nonsig	196.572	1.99181	0.994083	1.01317e-08	5.98009e-08	2.05682	1.04042	7.34866e-08	7.34866e-08	4.00686e-07	Nonsig	FALSE	296.815	206.784	289.418	230.715
TLE5	ENSG00000104964	1.57772	0.657842	0.0105831	0.0105831	0.046917	248.249	Nonsig	201.231	2.19795	1.13616	1.7002e-11	1.45449e-10	2.63273	1.39656	4.6807e-13	0	5.2125e-12	Nonsig	FALSE	244.585	155.27	275.556	172.794
PSME1	ENSG00000092010	1.54657	0.629069	0.00786253	0.00786253	0.0371836	247.915	Nonsig	202.602	1.9452	0.959918	4.896e-09	3.02778e-08	2.20871	1.14321	6.42834e-10	6.42834e-10	4.5813e-09	Nonsig	FALSE	240.985	172.375	191.729	141.566
MCM7	ENSG00000166508	1.46236	0.548296	0.0131102	0.0131102	0.0554895	247.861	Nonsig	215.202	1.78863	0.838856	7.91286e-08	4.15077e-07	2.18493	1.12759	4.62116e-10	4.62116e-10	3.37167e-09	Nonsig	FALSE	412.654	321.221	294.7	220.317
MANBAL	ENSG00000101363	1.65202	0.72423	0.0082403	0.0082403	0.0385407	245.521	Nonsig	190.058	2.25456	1.17284	9.78428e-12	8.63483e-11	2.57428	1.36417	1.00342e-12	0	1.06229e-11	Nonsig	FALSE	296.663	183.576	297.926	189.663
TMEM256	ENSG00000205544	2.28363	1.19133	2.07048e-05	2.07048e-05	0.000257761	245.255	Nonsig	137.14	2.75443	1.46176	1.66533e-15	2.37968e-14	2.93036	1.55108	2.9643e-14	0	3.95145e-13	Nonsig	FALSE	249.106	126.179	264.716	147.761
NPC2	ENSG00000119655	1.60401	0.68168	0.00145298	0.00145298	0.00962069	245.214	Nonsig	191.955	1.68134	0.749612	2.44361e-06	1.04463e-05	1.75362	0.810335	4.60198e-06	4.60198e-06	1.96807e-05	Nonsig	FALSE	253.398	209.025	170.606	157.591
FIS1	ENSG00000214253	2.0208	1.01493	0.000935409	0.000935409	0.00671471	245.002	Nonsig	156.284	2.84239	1.5071	1.11022e-16	1.78664e-15	3.87642	1.95473	0	0	0	Nonsig	FALSE	253.216	124.316	401.82	172.389
GUK1	ENSG00000143774	1.99557	0.996802	0.000446901	0.000446901	0.00362665	243.812	Nonsig	157.095	2.80219	1.48656	0	0	3.85824	1.94794	0	0	0	Nonsig	FALSE	213.436	106.427	294.05	126.732
CCDC85B	ENSG00000175602	2.06574	1.04666	0.000845781	0.000845781	0.00619076	243.318	Nonsig	151.023	3.33173	1.73627	1.11022e-16	1.78664e-15	3.71555	1.89358	0	0	0	Nonsig	FALSE	334.386	140.072	302.158	135.589
COLGALT1	ENSG00000130309	1.12266	0.166927	0.471652	0.471652	0.654054	243.014	Nonsig	276.453	1.48415	0.569637	0.0005659	0.00172546	1.65457	0.726452	8.26412e-05	8.26412e-05	0.000299353	Nonsig	FALSE	267.787	251.949	272.749	270.124
KPNA2	ENSG00000182481	-1.13767	-0.186088	0.411882	0.411882	0.62375	242.865	Nonsig	341.965	-1.32818	-0.40945	0.0119393	0.0287008	-1.57509	-0.655437	0.000413032	0.000413032	0.00134434	Nonsig	FALSE	265.76	487.099	223.029	558.431
SLC1A5	ENSG00000105281	-1.02092	-0.0298647	0.893858	0.893858	0.939748	242.847	Nonsig	316.363	1.24808	0.319705	0.0498835	0.103341	1.15895	0.212823	0.264414	0.264414	0.418444	Nonsig	FALSE	350.123	391.597	261.043	371.921
CCT2	ENSG00000166226	1.561	0.642474	0.00235528	0.00235528	0.0142145	242.843	Nonsig	194.802	1.33075	0.412241	0.0115858	0.0279548	1.42355	0.509498	0.0104987	0.0104987	0.0265115	Nonsig	FALSE	251.454	261.094	172.452	191.919
SNRPG	ENSG00000143977	2.01368	1.00984	1.18913e-05	1.18913e-05	0.000157381	242.642	Nonsig	152.594	2.02973	1.02129	7.69058e-10	5.28001e-09	2.01637	1.01176	2.36052e-08	2.36052e-08	1.37118e-07	Nonsig	FALSE	279.635	190.365	201.96	160.773
COPE	ENSG00000105669	1.78388	0.835018	0.00479011	0.00479011	0.0250521	242.582	Nonsig	174.069	2.62639	1.39308	1.25455e-14	1.62627e-13	3.39267	1.76242	0	0	0	Nonsig	FALSE	246.161	131.048	337.74	164.666
ATP5PB	ENSG00000116459	1.8592	0.89468	5.53379e-05	5.53379e-05	0.000606206	242.033	Nonsig	162.042	1.42835	0.514353	0.00276152	0.00748677	1.6737	0.743042	0.000211231	0.000211231	0.000717863	Nonsig	FALSE	224.125	216.189	149.112	141.247
FLNB	ENSG00000136068	-1.32008	-0.400625	0.0566988	0.0566988	0.170351	242.01	Nonsig	407.444	-1.17452	-0.232076	0.131397	0.23623	-1.05606	-0.0786898	0.650904	0.650904	0.732086	Nonsig	FALSE	219.248	358.858	214.505	368.257
ADM	ENSG00000148926	5.80218	2.5366	0	0	0	241.955	0	52.6077	7.30484	2.86885	0	0	2.3388	1.22577	3.28522e-10	3.28522e-10	2.44183e-09	Nonsig	1.22577	200.835	38.2727	54.5158	37.976
GNA15	ENSG00000060558	1.40952	0.495202	0.0961602	0.0961602	0.251301	241.718	Nonsig	220.51	2.06432	1.04567	9.82521e-09	5.81268e-08	2.47893	1.30972	1.4071e-09	1.4071e-09	9.56402e-09	Nonsig	FALSE	223.854	151.408	299.001	201.436
NME1	ENSG00000239672	2.00084	1.0006	1.66024e-05	1.66024e-05	0.000211234	241.222	Nonsig	153.895	2.29788	1.20031	1.34004e-13	1.53986e-12	2.75248	1.46073	8.21565e-15	0	1.18808e-13	Nonsig	FALSE	305.243	184.841	264.829	156.731
SERPINB7	ENSG00000166396	1.04326	0.0610939	0.778512	0.778512	0.865318	240.249	Nonsig	288.111	1.03377	0.0479122	0.771455	0.832466	-1.13337	-0.180616	0.354589	0.354589	0.52242	Nonsig	FALSE	158.079	211.946	185.375	331.664
EIF3G	ENSG00000130811	1.73829	0.797668	0.00440741	0.00440741	0.0235387	238.775	Nonsig	176.405	2.39338	1.25905	2.41362e-13	2.68001e-12	2.9056	1.53884	7.99361e-15	0	1.15672e-13	Nonsig	FALSE	284.153	165.993	300.972	171.192
BAD	ENSG00000002330	1.98697	0.99057	0.00243512	0.00243512	0.0146456	238.591	Nonsig	154.149	2.83968	1.50573	3.33067e-16	5.13519e-15	3.89402	1.96126	0	0	0	Nonsig	FALSE	250.1	123.604	292.171	124.96
TYMS	ENSG00000176890	1.50335	0.588185	0.00777837	0.00777837	0.0368705	238.01	Nonsig	197.927	1.51164	0.596115	0.000192814	0.000632478	1.54241	0.625183	0.000590543	0.000590543	0.0018799	Nonsig	FALSE	306.822	280.803	165.011	170.794
SBDS	ENSG00000126524	1.42463	0.510591	0.0533598	0.0533598	0.162856	237.999	Nonsig	207.262	-1.00321	-0.00462756	0.979607	0.983668	-1.03364	-0.0477304	0.812202	0.812202	0.8579	Nonsig	FALSE	176.282	243.522	137.523	224.825
UQCR10	ENSG00000184076	1.80124	0.848991	0.000278224	0.000278224	0.00243921	237.324	Nonsig	165.787	1.96097	0.971567	2.65199e-08	1.48242e-07	2.24039	1.16375	1.89636e-10	1.89636e-10	1.45805e-09	Nonsig	FALSE	239.943	169.069	216.524	156.345
PRDX4	ENSG00000123131	2.00243	1.00175	0.000266324	0.000266324	0.00234849	237.166	Nonsig	151.631	2.45976	1.29852	2.02061e-14	2.54746e-13	3.00458	1.58716	0	0	0	Nonsig	FALSE	282.792	160.511	284.586	154.471
ATP5F1A	ENSG00000152234	1.39953	0.484946	0.0191153	0.0191153	0.0740619	237.047	Nonsig	211.35	1.29763	0.37588	0.0156056	0.0366946	1.2875	0.364577	0.0543386	0.0543386	0.115068	Nonsig	FALSE	251.609	267.825	158.556	195.361
CD44	ENSG00000026508	-1.32139	-0.402053	0.0546107	0.0546107	0.16569	236.601	Nonsig	390.206	-1.35901	-0.442559	0.0033069	0.0088308	-1.51296	-0.597369	0.000881512	0.000881512	0.00272383	Nonsig	FALSE	171.235	322.474	123.564	297.93
GADD45GIP1	ENSG00000179271	1.97556	0.982258	0.0010011	0.0010011	0.00712146	236.452	Nonsig	153.523	2.7438	1.45617	1.11022e-16	1.78664e-15	3.75963	1.91059	0	0	0	Nonsig	FALSE	263.001	133.915	362.401	160.595
LYPLA2	ENSG00000011009	1.36598	0.449938	0.102426	0.102426	0.262876	235.934	Nonsig	220.787	1.82965	0.871567	4.26521e-07	2.02286e-06	2.31358	1.21012	7.74936e-10	7.74936e-10	5.44793e-09	Nonsig	FALSE	214.516	164.009	317.46	226.377
EEF1D	ENSG00000104529	1.76171	0.816973	0.000960094	0.000960094	0.00687018	235.867	Nonsig	171.381	2.27207	1.18401	2.56795e-13	2.84278e-12	2.76699	1.46832	2.77556e-14	0	3.71539e-13	Nonsig	FALSE	301.118	184.527	321.307	191.451
C11orf98	ENSG00000278615	1.81554	0.860402	0.000589274	0.000589274	0.00457573	235.729	Nonsig	164.441	2.23112	1.15777	1.81999e-11	1.54996e-10	2.30401	1.20415	5.60213e-11	0	4.66037e-10	Nonsig	FALSE	320.852	200.62	279.666	196.22
CAVIN3	ENSG00000170955	2.06612	1.04692	0.000221698	0.000221698	0.00201365	234.983	Nonsig	145.456	3.04093	1.60451	1.11022e-16	1.78664e-15	3.35378	1.74579	0	0	0	Nonsig	FALSE	185.063	84.6665	272.295	133.775
FXYD5	ENSG00000089327	1.49992	0.584888	0.0220565	0.0220565	0.0826682	234.87	Nonsig	199.557	1.96985	0.978087	1.12291e-08	6.58555e-08	2.40549	1.26633	4.51215e-11	0	3.80322e-10	Nonsig	FALSE	288.76	204.337	324.06	222.043
PRMT1	ENSG00000126457	1.63624	0.710383	0.00219532	0.00219532	0.013442	234.556	Nonsig	182.589	1.98062	0.98595	1.2111e-09	8.12176e-09	2.23925	1.16302	7.75173e-10	7.75173e-10	5.44793e-09	Nonsig	FALSE	303.38	213.246	230.465	168.756
EFHD2	ENSG00000142634	1.12972	0.175959	0.512767	0.512767	0.663652	233.557	Nonsig	263.892	1.56046	0.64197	0.000210645	0.00068648	1.81839	0.86266	1.27054e-05	1.27054e-05	5.12718e-05	Nonsig	FALSE	260.844	233.483	299.386	271.793
ATP5MF	ENSG00000241468	1.96947	0.977807	0.00021989	0.00021989	0.00199963	233.365	Nonsig	151.559	2.65931	1.41105	4.77396e-15	6.4937e-14	3.02732	1.59804	0	0	0	Nonsig	FALSE	245.097	128.186	277.25	149.097
TMEM54	ENSG00000121900	1.76938	0.82324	0.00475861	0.00475861	0.0249218	232.629	Nonsig	168.434	2.23798	1.1622	6.36703e-11	5.03317e-10	3.04272	1.60536	3.66374e-15	0	5.62613e-14	Nonsig	FALSE	255.532	159.569	339.208	184.152
TPX2	ENSG00000088325	1.28996	0.367324	0.0891873	0.0891873	0.237882	232.084	Nonsig	223.902	1.13421	0.181682	0.254442	0.389548	-1.10308	-0.14154	0.457209	0.457209	0.589886	Nonsig	FALSE	284.145	346.287	181.475	317.77
GNB1	ENSG00000078369	1.00284	0.00409063	0.984017	0.984017	0.988291	231.173	Nonsig	289.527	1.04402	0.0621504	0.682466	0.757914	-1.05894	-0.082621	0.639377	0.639377	0.72174	Nonsig	FALSE	231.666	306.986	163.008	276.601
PHB	ENSG00000167085	1.34611	0.428792	0.0635555	0.0635555	0.185732	231.097	Nonsig	218.696	1.62454	0.700029	1.71278e-05	6.53563e-05	2.07086	1.05023	2.0166e-08	2.0166e-08	1.18522e-07	Nonsig	FALSE	282.061	241.416	293.361	232.079
TOMM7	ENSG00000196683	2.1176	1.08243	2.96821e-06	2.96821e-06	4.60269e-05	231.088	Nonsig	136.304	1.81398	0.859156	7.34334e-07	3.36762e-06	1.96859	0.977159	4.43508e-08	4.43508e-08	2.4769e-07	Nonsig	FALSE	208.125	157.594	205.083	168.451
NAA20	ENSG00000173418	1.57288	0.653407	0.0067229	0.0067229	0.0327179	230.654	Nonsig	183.155	1.3913	0.476433	0.00665972	0.0168155	1.2441	0.315106	0.088292	0.088292	0.174135	Nonsig	FALSE	245.001	242.355	173.329	221.62
PCSK9	ENSG00000169174	1.38647	0.471412	0.0391368	0.0391368	0.128855	230.147	Nonsig	213.037	1.75093	0.808123	1.06684e-06	4.77922e-06	2.01783	1.0128	7.26573e-08	7.26573e-08	3.96358e-07	Nonsig	FALSE	278.625	222.431	198.206	161.64
TNS4	ENSG00000131746	-1.61472	-0.691288	0.00172486	0.00172486	0.0110439	230.137	Nonsig	473.058	-1.22382	-0.291388	0.0647635	0.129921	-1.14002	-0.189065	0.303903	0.303903	0.461371	Nonsig	FALSE	235.993	402.729	292.905	548.268
SOD1	ENSG00000142168	1.78933	0.839422	0.000619286	0.000619286	0.00478134	229.636	Nonsig	159.34	1.37862	0.463224	0.0122585	0.0294073	1.34697	0.429716	0.0220661	0.0220661	0.0518678	Nonsig	FALSE	230.457	228.907	121.521	144.054
AGRN	ENSG00000188157	-1.02092	-0.029869	0.90037	0.90037	0.939748	229.343	Nonsig	301.445	1.33465	0.416467	0.0162173	0.0379953	1.5461	0.628638	0.00121453	0.00121453	0.00366957	Nonsig	FALSE	197.821	207.367	207.137	221.985
NCLN	ENSG00000125912	1.33038	0.411844	0.128543	0.128543	0.309567	229.342	Nonsig	221.748	1.89826	0.924676	1.47869e-07	7.48267e-07	2.45358	1.29489	9.07155e-11	0	7.29646e-10	Nonsig	FALSE	270.95	199.767	331.408	224.158
RUVBL2	ENSG00000183207	1.66223	0.733122	0.0104811	0.0104811	0.0466106	229.238	Nonsig	177.464	2.1656	1.11477	2.14055e-10	1.58215e-09	2.93576	1.55373	5.91749e-14	0	7.48164e-13	Nonsig	FALSE	309.465	199.739	314.726	177.927
PDAP1	ENSG00000106244	1.46589	0.551779	0.010308	0.010308	0.0460662	228.665	Nonsig	196.705	1.71076	0.774635	2.02256e-06	8.72957e-06	1.48856	0.573913	0.00132728	0.00132728	0.0039822	Nonsig	FALSE	278.259	224.937	214.669	231.354
IRF6	ENSG00000117595	-1.23859	-0.3087	0.136783	0.136783	0.322365	226.264	Nonsig	352.89	-1.14552	-0.196006	0.207557	0.339915	-1.19115	-0.252359	0.14829	0.14829	0.267816	Nonsig	FALSE	135.149	215.042	189.985	364.953
NDUFS6	ENSG00000145494	1.91399	0.936585	1.38759e-05	1.38759e-05	0.00018049	226.142	Nonsig	149.657	2.27812	1.18784	1.98497e-12	1.93353e-11	2.55289	1.35213	2.12941e-13	0	2.48539e-12	Nonsig	FALSE	248.564	150.548	217.139	138.9
ANXA3	ENSG00000138772	1.88226	0.912468	1.66773e-05	1.66773e-05	0.000211949	225.966	Nonsig	150.626	1.40664	0.492253	0.0033457	0.00892577	1.82222	0.865701	1.77789e-05	1.77789e-05	7.03718e-05	Nonsig	FALSE	158.265	155.588	156.9	136.233
RAC2	ENSG00000128340	1.25934	0.332665	0.158626	0.158626	0.356849	225.585	Nonsig	227.515	1.69482	0.761134	6.97297e-06	2.80226e-05	1.69231	0.758996	4.99134e-05	4.99134e-05	0.000186522	Nonsig	FALSE	212.787	174.911	252.555	244.715
PFKP	ENSG00000067057	1.39104	0.476164	0.0302834	0.0302834	0.106003	225.196	Nonsig	205.704	1.72183	0.783943	6.21599e-07	2.87633e-06	1.86261	0.897328	6.86324e-07	6.86324e-07	3.31407e-06	Nonsig	FALSE	259.653	210.091	247.335	216.776
CCT8	ENSG00000156261	1.63587	0.710055	0.0111184	0.0111184	0.0487287	224.992	Nonsig	170.317	-1.14623	-0.196901	0.337745	0.488149	-1.01128	-0.0161813	0.937964	0.937964	0.952814	Nonsig	FALSE	180.786	284.627	104.233	166.886
MVD	ENSG00000167508	1.77575	0.828432	0.00326486	0.00326486	0.0185925	224.384	Nonsig	162.593	2.54735	1.349	1.4988e-14	1.91477e-13	3.80326	1.92723	0	0	0	Nonsig	FALSE	240.845	132.089	270.778	118.46
LIMA1	ENSG00000050405	1.03167	0.0449839	0.861341	0.861341	0.926018	224.341	Nonsig	268.878	-1.51029	-0.594823	0.000871397	0.00258305	-1.41146	-0.497192	0.0189832	0.0189832	0.0453419	Nonsig	FALSE	149.469	311.588	109.787	242.817
ISG15	ENSG00000187608	1.25545	0.328205	0.269382	0.269382	0.487983	223.373	Nonsig	228.563	2.63487	1.39773	7.04633e-11	5.5341e-10	4.02801	2.01007	0	0	0	0	FALSE	81.9148	43.3447	177.745	73.3521
NUDC	ENSG00000090273	1.41145	0.497176	0.023291	0.023291	0.0862977	223.247	Nonsig	199.421	1.64088	0.714469	7.28615e-06	2.92115e-05	1.78181	0.833347	3.12664e-06	3.12664e-06	1.37047e-05	Nonsig	FALSE	295.413	249.777	236.201	214.712
TXNDC17	ENSG00000129235	2.1055	1.07416	1.56579e-06	1.56579e-06	2.5904e-05	222.78	Nonsig	132.521	2.00509	1.00367	2.26398e-09	1.46267e-08	1.84898	0.886728	8.29252e-07	8.29252e-07	3.95885e-06	Nonsig	FALSE	167.479	115.174	161.936	140.241
CTSC	ENSG00000109861	1.28293	0.359442	0.0839567	0.0839567	0.22754	222.572	Nonsig	217.489	1.17919	0.237798	0.122834	0.223845	1.1379	0.186378	0.295545	0.295545	0.453355	Nonsig	FALSE	179.469	210.856	148.306	207.666
STUB1	ENSG00000103266	1.62358	0.69918	0.0187089	0.0187089	0.0727896	222.507	Nonsig	175.466	2.49177	1.31717	5.78426e-14	6.92073e-13	3.46455	1.79267	0	0	0	Nonsig	FALSE	233.866	131.1	327.905	157.003
UQCRQ	ENSG00000164405	2.27767	1.18756	5.95426e-07	5.95426e-07	1.08816e-05	222.381	Nonsig	124.367	2.49681	1.32009	1.33227e-14	1.71894e-13	2.93219	1.55198	3.33067e-16	0	5.80994e-15	Nonsig	FALSE	227.941	126.766	255.817	142.839
SRSF9	ENSG00000111786	1.26239	0.336156	0.121427	0.121427	0.296807	221.968	Nonsig	220.563	1.33685	0.418838	0.00931034	0.0228899	1.26596	0.340233	0.0569389	0.0569389	0.119869	Nonsig	FALSE	249.983	258.63	177.081	224.714
NAXE	ENSG00000163382	1.80797	0.854371	0.00482706	0.00482706	0.025202	221.816	Nonsig	156.77	2.3975	1.26153	1.84019e-12	1.80285e-11	3.44762	1.7856	0	0	0	Nonsig	FALSE	248.769	145.153	330.627	158.83
AP1M2	ENSG00000129354	1.45575	0.541766	0.0463165	0.0463165	0.146327	221.772	Nonsig	194.214	1.99503	0.99641	8.43428e-09	5.0416e-08	2.35383	1.23501	1.4471e-10	1.4471e-10	1.12915e-09	Nonsig	FALSE	214.24	150.077	251.766	175.894
APLP2	ENSG00000084234	-1.19579	-0.257961	0.227539	0.227539	0.453668	221.714	Nonsig	331.212	-1.25568	-0.328464	0.0325696	0.0711116	-1.31219	-0.391976	0.0331298	0.0331298	0.0744261	Nonsig	FALSE	197.354	342.566	151.664	315.45
BAK1	ENSG00000030110	-1.01674	-0.0239528	0.937633	0.937633	0.954924	221.635	Nonsig	288.726	1.60631	0.683755	0.000145016	0.000485581	1.90421	0.929191	1.62439e-05	1.62439e-05	6.45821e-05	Nonsig	FALSE	249.815	217.713	310.275	272.174
TFPI2	ENSG00000105825	1.28131	0.357623	0.108405	0.108405	0.273697	221.547	Nonsig	216.899	1.31102	0.390687	0.0221801	0.0503353	1.18488	0.244743	0.17709	0.17709	0.309105	Nonsig	FALSE	182.313	191.966	191.853	258.552
ACOT7	ENSG00000097021	1.66273	0.733552	0.0088464	0.0088464	0.0407293	221.021	Nonsig	170.398	2.32	1.21412	4.13802e-12	3.83763e-11	2.8663	1.51919	1.52101e-14	0	2.10938e-13	Nonsig	FALSE	242.41	145.908	324.253	187.114
ANXA6	ENSG00000197043	1.41059	0.496298	0.0263072	0.0263072	0.0950249	220.725	Nonsig	198.608	1.76907	0.822989	1.5178e-07	7.67352e-07	1.78806	0.838396	4.34067e-06	4.34067e-06	1.86382e-05	Nonsig	FALSE	231.926	182.61	129.716	117.914
PLTP	ENSG00000100979	1.37733	0.461875	0.048536	0.048536	0.151393	220.658	Nonsig	204.411	1.83898	0.878907	1.65873e-07	8.34017e-07	2.12697	1.0888	1.47287e-08	1.47287e-08	8.80961e-08	Nonsig	FALSE	140.505	106.5	195.003	150.952
TNIP1	ENSG00000145901	-1.02722	-0.0387468	0.886058	0.886058	0.939748	220.257	Nonsig	290.135	1.42451	0.510461	0.00258887	0.00705076	1.61589	0.692326	0.00043579	0.00043579	0.00141224	Nonsig	FALSE	182.273	178.899	216.884	222.246
RNASEK	ENSG00000219200	1.42047	0.506365	0.0570164	0.0570164	0.171049	219.937	Nonsig	196.595	1.91881	0.940214	1.39928e-08	8.08602e-08	2.17129	1.11855	9.79223e-09	9.79223e-09	6.00167e-08	Nonsig	FALSE	199.662	145.06	256.498	195.067
AC004556.3	ENSG00000276345	2.11409	1.08003	0.000246574	0.000246574	0.00220171	219.456	Nonsig	132.635	2.91873	1.54534	4.44089e-16	6.7994e-15	3.71991	1.89527	0	0	0	Nonsig	FALSE	275.162	131.457	254.374	113.323
ATP6V0B	ENSG00000117410	1.78676	0.837344	0.00728346	0.00728346	0.0349588	219.228	Nonsig	158.192	2.52569	1.33668	1.0103e-13	1.17627e-12	3.12035	1.64171	3.57492e-14	0	4.71754e-13	Nonsig	FALSE	246.361	136.706	304.331	162.597
COL7A1	ENSG00000114270	1.47684	0.562517	0.00867425	0.00867425	0.0401566	218.371	Nonsig	189.382	1.88496	0.914532	5.07347e-09	3.1302e-08	1.8148	0.859811	2.51062e-06	2.51062e-06	1.11446e-05	Nonsig	FALSE	206.64	152.975	193.432	174.549
HOMER3	ENSG00000051128	1.81302	0.858398	0.00272284	0.00272284	0.0160029	218.244	Nonsig	154.243	2.70621	1.43627	5.10703e-15	6.91266e-14	3.1151	1.63928	6.66134e-16	0	1.12337e-14	Nonsig	FALSE	209.312	107.964	312.764	166.29
CDK4	ENSG00000135446	1.56024	0.641771	0.0181497	0.0181497	0.0711007	217.965	Nonsig	178.502	2.1175	1.08236	6.29521e-11	4.98175e-10	2.718	1.44255	1.91958e-13	0	2.25343e-12	Nonsig	FALSE	358.707	236.582	274.767	166.327
SRP9	ENSG00000143742	1.35558	0.438907	0.123112	0.123112	0.299751	217.728	Nonsig	198.724	-1.02536	-0.036124	0.854731	0.895778	-1.31096	-0.390619	0.0700422	0.0700422	0.143123	Nonsig	FALSE	213.931	300.943	93.1355	191.542
TXN2	ENSG00000100348	1.64624	0.719179	0.0124099	0.0124099	0.0531269	217.352	Nonsig	169.502	2.30599	1.20539	1.03202e-11	9.06817e-11	3.22749	1.69041	1.11022e-16	0	2.03523e-15	Nonsig	FALSE	245.84	149.048	316.948	162.761
GRINA	ENSG00000178719	1.2097	0.274648	0.321046	0.321046	0.543544	217.13	Nonsig	230.143	1.67318	0.742597	2.75928e-05	0.000102402	2.02294	1.01645	4.50916e-07	4.50916e-07	2.22843e-06	Nonsig	FALSE	209.219	174.505	248.003	203.157
POLDIP2	ENSG00000004142	1.30969	0.389224	0.124406	0.124406	0.302396	217.092	Nonsig	210.675	1.85376	0.890458	1.27805e-07	6.51971e-07	2.08871	1.06261	3.42321e-08	3.42321e-08	1.93698e-07	Nonsig	FALSE	280.638	211.335	275.237	216.656
PORCN	ENSG00000102312	1.27989	0.356015	0.131845	0.131845	0.314914	216.959	Nonsig	216.529	1.61841	0.694573	5.60863e-05	0.000199908	1.86688	0.900627	2.43075e-06	2.43075e-06	1.08094e-05	Nonsig	FALSE	152.829	131.745	186.289	163.972
TOMM40	ENSG00000130204	1.49128	0.57655	0.0164369	0.0164369	0.065788	216.92	Nonsig	184.976	1.86418	0.898545	2.37576e-08	1.33409e-07	2.06883	1.04882	1.27148e-08	1.27148e-08	7.67285e-08	Nonsig	FALSE	299.458	223.663	240.912	189.653
FBLIM1	ENSG00000162458	1.26845	0.343069	0.145649	0.145649	0.336242	216.791	Nonsig	217.271	1.82531	0.868139	2.02432e-07	1.00614e-06	2.04155	1.02967	4.08257e-08	4.08257e-08	2.28977e-07	Nonsig	FALSE	189.238	144.664	243.218	195.75
OAT	ENSG00000065154	1.04185	0.0591427	0.809186	0.809186	0.888621	216.652	Nonsig	258.938	-1.17564	-0.233444	0.179771	0.303605	-1.28372	-0.360328	0.0783962	0.0783962	0.157314	Nonsig	FALSE	165.521	268.647	92.8629	187.853
VAT1	ENSG00000108828	1.00934	0.0134181	0.962054	0.962054	0.972205	216.191	Nonsig	274.903	1.50358	0.588399	0.00107217	0.00312653	1.83461	0.875471	8.79214e-06	8.79214e-06	3.62867e-05	Nonsig	FALSE	159.536	148.496	247.784	223.37
RPS6KA4	ENSG00000162302	1.27518	0.350696	0.228589	0.228589	0.453668	216.095	Nonsig	217.728	1.99136	0.993756	3.83599e-08	2.10217e-07	2.5045	1.32453	1.53988e-10	1.53988e-10	1.19967e-09	Nonsig	FALSE	249.109	175.053	327.692	218.178
VASP	ENSG00000125753	1.18575	0.245801	0.381102	0.381102	0.603099	215.991	Nonsig	232.819	1.71338	0.776847	5.50927e-06	2.24637e-05	1.96553	0.974916	2.83415e-07	2.83415e-07	1.43919e-06	Nonsig	FALSE	213.883	174.542	272.691	228.252
GNAS	ENSG00000087460	1.1669	0.222686	0.293141	0.293141	0.517838	215.979	Nonsig	233.803	1.31867	0.399078	0.00872077	0.0215735	1.5631	0.644408	0.000250406	0.000250406	0.000840257	Nonsig	FALSE	187.491	197.734	180.616	187.751
C20orf27	ENSG00000101220	1.62549	0.700872	0.013578	0.013578	0.0568939	215.586	Nonsig	169.655	2.34081	1.22701	3.56792e-12	3.34406e-11	2.77207	1.47096	2.45026e-13	0	2.83763e-12	Nonsig	FALSE	305.128	182.054	276.466	164.757
C1orf43	ENSG00000143612	1.58642	0.665776	0.00326967	0.00326967	0.0186096	215.425	Nonsig	171.354	1.92156	0.942277	2.97968e-09	1.90015e-08	1.71354	0.776983	1.2762e-05	1.2762e-05	5.14813e-05	Nonsig	FALSE	269.652	194.857	195.367	184.274
EBNA1BP2	ENSG00000117395	1.60078	0.678772	0.00150713	0.00150713	0.00991387	215.406	Nonsig	169.281	1.66761	0.737782	2.65802e-06	1.13038e-05	1.87013	0.90314	5.86616e-07	5.86616e-07	2.85421e-06	Nonsig	FALSE	254.832	211.748	179.467	154.047
PRPF19	ENSG00000110107	1.18455	0.244338	0.291251	0.291251	0.515503	215.164	Nonsig	230.537	1.55575	0.637607	7.54882e-05	0.00026357	1.57968	0.659634	0.000297135	0.000297135	0.000986974	Nonsig	FALSE	298.648	267.37	224.204	230.831
ATP6V0E1	ENSG00000113732	1.34555	0.428191	0.0582901	0.0582901	0.173928	214.329	Nonsig	200.74	1.34977	0.432715	0.00820179	0.0203917	1.68655	0.754077	3.33389e-05	3.33389e-05	0.00012753	Nonsig	FALSE	172.611	177.412	209.168	202.107
CAPN2	ENSG00000162909	1.18171	0.240882	0.272612	0.272612	0.491958	214.289	Nonsig	225.458	-1.05815	-0.0815459	0.619979	0.69828	-1.14655	-0.197297	0.302459	0.302459	0.459752	Nonsig	FALSE	161.532	235.448	108.64	196.832
SSR3	ENSG00000114850	-1.14354	-0.193511	0.403362	0.403362	0.62375	214.263	Nonsig	302.811	-1.61828	-0.694464	4.76618e-05	0.00017132	-1.63642	-0.710547	0.00015184	0.00015184	0.000527919	Nonsig	FALSE	174.139	388.865	101.79	265.273
PLS3	ENSG00000102024	1.27302	0.348253	0.178247	0.178247	0.38531	214.12	Nonsig	208.999	-1.63716	-0.711198	0.000247969	0.000799143	-1.06097	-0.0853773	0.691972	0.691972	0.769172	Nonsig	FALSE	115.858	261.413	93.841	157.378
ST14	ENSG00000149418	1.18962	0.250497	0.333594	0.333594	0.548411	213.553	Nonsig	230.656	1.52776	0.611413	0.000320549	0.00101322	1.8506	0.887994	5.65816e-06	5.65816e-06	2.38864e-05	Nonsig	FALSE	237.752	217.405	256.824	229.604
SLC35B2	ENSG00000157593	1.34086	0.423155	0.138159	0.138159	0.323759	212.992	Nonsig	203.494	1.86014	0.895412	4.58269e-07	2.16181e-06	2.31184	1.20904	1.1497e-09	1.1497e-09	7.9157e-09	Nonsig	FALSE	224.198	168.674	318.851	228.24
PRMT5	ENSG00000100462	1.35351	0.436707	0.0696467	0.0696467	0.198823	212.21	Nonsig	199.453	1.77737	0.829747	2.73068e-07	1.33349e-06	1.85761	0.893448	1.25702e-06	1.25702e-06	5.84304e-06	Nonsig	FALSE	293.85	230.437	241.047	211.506
HNRNPM	ENSG00000099783	1.03269	0.0464063	0.827261	0.827261	0.901268	211.721	Nonsig	255.654	-1.21278	-0.278319	0.0846481	0.163838	-1.12174	-0.165735	0.365184	0.365184	0.522481	Nonsig	FALSE	215.426	359.581	138.218	247.915
CYP51A1	ENSG00000001630	-1.05122	-0.0720702	0.781357	0.781357	0.867673	211.624	Nonsig	275.142	-1.49941	-0.584396	0.00163889	0.00463633	-1.85655	-0.892628	1.43347e-05	1.43347e-05	5.73594e-05	Nonsig	FALSE	183.562	378.232	87.6717	256.12
IDH3B	ENSG00000101365	1.65422	0.726155	0.00109695	0.00109695	0.00764696	211.612	Nonsig	161.436	1.8084	0.854712	1.60619e-07	8.09629e-07	1.97394	0.981076	4.86219e-08	4.86219e-08	2.70124e-07	Nonsig	FALSE	253.755	194.108	209.34	171.182
TUBG1	ENSG00000131462	1.38852	0.473552	0.0680276	0.0680276	0.195133	210.732	Nonsig	193.184	1.78206	0.833546	1.13574e-06	5.07142e-06	2.24852	1.16898	5.53674e-10	5.53674e-10	3.98917e-09	Nonsig	FALSE	253.925	198.794	281.764	205.508
STIP1	ENSG00000168439	1.29422	0.372084	0.075828	0.075828	0.211651	210.331	Nonsig	204.504	1.48443	0.569909	0.000175977	0.000581574	1.49891	0.583917	0.000957265	0.000957265	0.00294284	Nonsig	FALSE	288.717	269.532	195.674	209.768
LSS	ENSG00000160285	1.10953	0.149944	0.531799	0.531799	0.66789	210.151	Nonsig	241.804	1.51122	0.595712	0.00023567	0.000761956	1.71228	0.775917	3.38095e-05	3.38095e-05	0.000129213	Nonsig	FALSE	223.076	206.203	196.946	188.96
ZNF593	ENSG00000142684	1.64865	0.721281	0.0166884	0.0166884	0.0665438	209.918	Nonsig	164.038	2.63989	1.40048	2.085e-13	2.34103e-12	3.54056	1.82398	0	0	0	Nonsig	FALSE	281.635	148.925	343.782	160.525
C11orf68	ENSG00000175573	3.56697	1.8347	2.64809e-11	0	1.15812e-09	209.893	Nonsig	75.1558	5.05179	2.33679	0	0	3.91112	1.96758	0	0	0	Nonsig	FALSE	250.131	69.5442	191.64	80.8068
UQCR11	ENSG00000127540	2.06487	1.04605	0.000208551	0.000208551	0.00190721	209.395	Nonsig	130.38	2.52242	1.33481	1.22125e-15	1.77265e-14	3.03519	1.60179	0	0	0	Nonsig	FALSE	199.01	109.847	269.715	144.382
YWHAG	ENSG00000170027	-1.85367	-0.890383	2.04974e-05	2.04974e-05	0.000255491	209.328	Nonsig	484.574	-1.79154	-0.841197	5.00923e-08	2.69548e-07	-2.33167	-1.22136	5.80045e-11	0	4.81817e-10	Nonsig	FALSE	215.422	533.733	135.43	500.25
HSPE1	ENSG00000115541	1.76271	0.817794	0.000490112	0.000490112	0.00391986	209.281	Nonsig	148.44	1.43387	0.519918	0.00258176	0.00703401	1.50431	0.589107	0.00119846	0.00119846	0.00362492	Nonsig	FALSE	246.479	236.764	140.845	149.865
EFNB1	ENSG00000090776	-1.6627	-0.73353	0.00162221	0.00162221	0.0105172	209.089	Nonsig	445.528	-1.33747	-0.419512	0.0137753	0.03268	-1.17397	-0.23139	0.222298	0.222298	0.36674	Nonsig	FALSE	198.334	370.829	204.829	396.579
APEH	ENSG00000164062	1.52279	0.606715	0.0227396	0.0227396	0.0846971	208.407	Nonsig	175.374	2.10227	1.07195	2.75874e-10	2.00547e-09	2.53891	1.34421	8.97726e-12	0	8.35185e-11	Nonsig	FALSE	237.186	157.6	227.857	148.162
COTL1	ENSG00000103187	1.29409	0.371935	0.115945	0.115945	0.287306	208.127	Nonsig	204.636	1.72563	0.787122	7.3752e-07	3.38105e-06	1.79041	0.840293	4.00912e-06	4.00912e-06	1.73044e-05	Nonsig	FALSE	232.542	187.968	196.368	179.316
EMC6	ENSG00000127774	1.85572	0.891977	0.000927247	0.000927247	0.00667512	208.08	Nonsig	142.794	2.38562	1.25436	7.78488e-12	6.96222e-11	2.68185	1.42323	2.28262e-13	0	2.65173e-12	Nonsig	FALSE	233.11	136.021	271.276	166.075
SLC2A4RG	ENSG00000125520	1.72387	0.785653	0.0126609	0.0126609	0.0539713	207.514	Nonsig	154.672	2.66848	1.41602	2.4758e-14	3.08957e-13	3.52698	1.81843	0	0	0	Nonsig	FALSE	272.776	143.109	275.557	130.107
DPM1	ENSG00000000419	1.4369	0.522957	0.0319012	0.0319012	0.11038	207.432	Nonsig	180.748	1.09862	0.135689	0.488033	0.610886	1.11315	0.154645	0.442102	0.442102	0.575316	Nonsig	FALSE	194.468	243.45	119.906	170.824
NDUFB3	ENSG00000119013	2.09443	1.06656	1.76339e-05	1.76339e-05	0.000223277	206.057	Nonsig	122.539	1.46105	0.547006	0.00812239	0.0202034	1.63226	0.706872	0.000499975	0.000499975	0.0016081	Nonsig	FALSE	161.167	151.055	117.492	114.405
PLSCR3	ENSG00000187838	1.39916	0.484564	0.0653549	0.0653549	0.189527	205.809	Nonsig	187.995	1.83484	0.875653	6.6967e-07	3.08583e-06	2.19769	1.13599	6.11185e-09	6.11185e-09	3.83438e-08	Nonsig	FALSE	191.26	145.48	224.83	168.894
YWHAB	ENSG00000166913	1.03655	0.0517864	0.807453	0.807453	0.887319	205.67	Nonsig	247.413	-1.0202	-0.0288569	0.854373	0.895488	-1.09185	-0.126776	0.49248	0.49248	0.626557	Nonsig	FALSE	202.968	285.943	141.424	245.034
HAX1	ENSG00000143575	1.85859	0.894207	0.00182554	0.00182554	0.011555	205.584	Nonsig	141.467	2.50485	1.32472	2.02061e-14	2.54746e-13	2.9861	1.57826	3.33067e-16	0	5.80994e-15	Nonsig	FALSE	256.737	143.258	258.748	142.789
DDR1	ENSG00000204580	1.1099	0.150431	0.494943	0.494943	0.663652	205.349	Nonsig	235.95	1.52021	0.604268	0.000176406	0.000582641	1.48209	0.567636	0.00227978	0.00227978	0.00656896	Nonsig	FALSE	182.248	167.395	236.252	262.399
HTRA1	ENSG00000166033	1.22214	0.289411	0.187537	0.187537	0.397684	204.722	Nonsig	210.789	1.78143	0.833033	2.61864e-07	1.28133e-06	1.51943	0.603529	0.00083333	0.00083333	0.00258569	Nonsig	FALSE	150.475	117.215	128.395	136.205
FTSJ1	ENSG00000068438	1.47394	0.55968	0.0214759	0.0214759	0.0811215	204.713	Nonsig	177.105	1.89897	0.925219	4.4953e-08	2.43386e-07	2.0756	1.05353	1.40717e-08	1.40717e-08	8.437e-08	Nonsig	FALSE	214.873	157.893	195.924	154.424
TOMM22	ENSG00000100216	1.44916	0.535215	0.0288652	0.0288652	0.102188	204.297	Nonsig	178.501	1.7095	0.773571	2.86976e-06	1.21364e-05	1.75944	0.815114	4.54383e-06	4.54383e-06	1.94656e-05	Nonsig	FALSE	260.966	212.355	198.874	182.758
RBM42	ENSG00000126254	1.44217	0.528237	0.0628391	0.0628391	0.184098	203.402	Nonsig	180.131	2.14384	1.1002	5.83688e-10	4.07658e-09	2.50516	1.3249	1.49567e-11	0	1.34713e-10	Nonsig	FALSE	245.518	160.061	288.493	190.058
CALM3	ENSG00000160014	-1.14161	-0.191064	0.388639	0.388639	0.611877	203.397	Nonsig	295.716	1.13944	0.188319	0.241387	0.383068	1.29649	0.374607	0.0402169	0.0402169	0.0883996	Nonsig	FALSE	245.04	299.447	249.565	315.167
ADIPOR1	ENSG00000159346	1.15272	0.205044	0.351288	0.351288	0.568685	203.33	Nonsig	223.563	1.36132	0.445006	0.0063642	0.0161228	1.38365	0.46848	0.00950766	0.00950766	0.0242309	Nonsig	FALSE	185.525	189.427	206.031	240.97
BAX	ENSG00000087088	1.5304	0.613913	0.0144736	0.0144736	0.059709	203.189	Nonsig	168.755	1.89812	0.924569	7.6008e-08	3.99087e-07	2.13222	1.09235	1.1624e-08	1.1624e-08	7.0585e-08	Nonsig	FALSE	195.601	143.58	225.612	173.953
CSE1L	ENSG00000124207	1.57009	0.650847	0.0385914	0.0385914	0.127547	203.115	Nonsig	159.778	-1.5958	-0.674277	0.00129789	0.00373246	-1.32728	-0.408472	0.0532315	0.0532315	0.113023	Nonsig	-0.408472	151.624	333.343	74.7844	157.162
KARS1	ENSG00000065427	1.39195	0.477104	0.0308421	0.0308421	0.107601	202.904	Nonsig	180.978	1.312	0.391769	0.0161342	0.0378248	1.17886	0.237393	0.21768	0.21768	0.361016	Nonsig	FALSE	228.355	240.091	138.104	184.943
SAE1	ENSG00000142230	1.40462	0.490179	0.0324325	0.0324325	0.111826	202.228	Nonsig	182.722	1.70484	0.76964	1.21155e-06	5.38918e-06	1.73783	0.797288	1.29428e-05	1.29428e-05	5.21544e-05	Nonsig	FALSE	258.009	210.338	175.559	163.855
JPT2	ENSG00000206053	1.21295	0.278524	0.189568	0.189568	0.400889	202.097	Nonsig	210.149	1.36702	0.451038	0.00320265	0.00857628	1.34664	0.429366	0.0141272	0.0141272	0.0347125	Nonsig	FALSE	221.846	225.662	181.114	217.037
CKAP4	ENSG00000136026	-1.24006	-0.310404	0.141782	0.141782	0.330102	201.814	Nonsig	316.739	-1.08477	-0.117387	0.455186	0.578101	-1.01882	-0.0268951	0.880724	0.880724	0.906212	Nonsig	FALSE	205.15	309.64	144.088	238.029
CBLC	ENSG00000142273	1.65539	0.727168	0.0149211	0.0149211	0.0610452	201.438	Nonsig	156.498	2.15559	1.10808	2.25715e-09	1.45868e-08	3.78303	1.91954	0	0	0	Nonsig	FALSE	186.938	121.608	257.974	113.885
CHMP1A	ENSG00000131165	1.19528	0.257345	0.378461	0.378461	0.599673	200.864	Nonsig	215.588	1.75034	0.807632	8.03287e-06	3.19793e-05	2.2268	1.15497	2.3588e-08	2.3588e-08	1.37118e-07	Nonsig	FALSE	221.098	176.796	286.558	213.92
LGALS3	ENSG00000131981	1.75754	0.813556	0.000397475	0.000397475	0.00329627	200.31	Nonsig	143.528	1.93216	0.950217	3.47371e-09	2.19286e-08	2.06706	1.04758	4.06703e-09	4.06703e-09	2.60495e-08	Nonsig	FALSE	200.794	144.253	206.595	161.064
OCIAD2	ENSG00000145247	2.00336	1.00242	8.98723e-06	8.98723e-06	0.000123035	200.221	Nonsig	126.158	2.0004	1.00029	5.32168e-10	3.74043e-09	2.03234	1.02314	1.33087e-08	1.33087e-08	8.00744e-08	Nonsig	FALSE	181.941	126.077	160.427	126.722
FARSA	ENSG00000179115	1.31371	0.393643	0.170112	0.170112	0.376005	200.204	Nonsig	195.996	1.86314	0.897736	4.52341e-07	2.13659e-06	2.47734	1.30879	1.32684e-10	1.32684e-10	1.04242e-09	Nonsig	FALSE	254.355	191.196	289.089	193.656
ACADVL	ENSG00000072778	1.64812	0.720824	0.00180248	0.00180248	0.0114249	199.915	Nonsig	153.999	2.19012	1.13101	3.28493e-12	3.10121e-11	2.23142	1.15796	3.90735e-10	3.90735e-10	2.87552e-09	Nonsig	FALSE	175.187	111.383	181.722	132.781
YWHAH	ENSG00000128245	-1.02874	-0.0408791	0.85576	0.85576	0.922056	199.631	Nonsig	256.184	1.00809	0.0116214	0.942934	0.953653	-1.10262	-0.14093	0.439896	0.439896	0.573112	Nonsig	FALSE	213.646	293.137	146.186	256.99
NONO	ENSG00000147140	1.06393	0.089402	0.662257	0.662257	0.77677	199.446	Nonsig	235.541	1.20979	0.274755	0.071292	0.141119	1.14206	0.191644	0.272029	0.272029	0.428461	Nonsig	FALSE	229.315	263.079	169.926	238.7
EFEMP1	ENSG00000115380	1.23809	0.308118	0.195554	0.195554	0.409587	199.394	Nonsig	199.675	-1.11167	-0.152733	0.364443	0.510845	-1.05232	-0.0735751	0.703874	0.703874	0.779994	Nonsig	FALSE	183.479	281.524	62.3555	104.076
CD59	ENSG00000085063	1.36423	0.448082	0.0379251	0.0379251	0.12587	199.344	Nonsig	182.226	1.07195	0.100239	0.541516	0.628456	1.14002	0.189065	0.306026	0.306026	0.463817	Nonsig	FALSE	144.016	185.079	104.903	146.442
TMED2	ENSG00000086598	-1.0692	-0.0965261	0.70549	0.70549	0.807484	198.538	Nonsig	262.596	-1.32027	-0.400835	0.0283444	0.0626867	-1.63157	-0.706257	0.000581134	0.000581134	0.00185127	Nonsig	FALSE	189.556	343.578	95.9772	246.17
RTN4	ENSG00000115310	1.00776	0.0111522	0.956855	0.956855	0.968409	198.249	Nonsig	246.39	-1.02589	-0.0368789	0.809111	0.864485	-1.18471	-0.244537	0.16959	0.16959	0.298511	Nonsig	FALSE	186.893	265.211	133.68	253.416
ID3	ENSG00000117318	3.93379	1.97592	5.19793e-11	0	2.17279e-09	197.363	Nonsig	64.1366	4.04698	2.01684	0	0	1.84067	0.880231	0.00015235	0.00015235	0.000529526	Nonsig	0.880231	164.095	56.5174	72.8504	65.5596
SLC39A1	ENSG00000143570	1.46337	0.549294	0.0379209	0.0379209	0.12587	197.013	Nonsig	172.166	1.92819	0.947248	2.34636e-08	1.31792e-07	2.18083	1.12488	5.14308e-09	5.14308e-09	3.25957e-08	Nonsig	FALSE	242.408	175.87	225.966	170.171
NDUFA13	ENSG00000186010	2.11973	1.08388	8.54211e-05	8.54211e-05	0.000885741	196.38	Nonsig	118.71	2.74727	1.458	1.11022e-16	1.78664e-15	3.7277	1.89828	0	0	0	Nonsig	FALSE	193.462	98.2102	256.324	113.04
IMPDH1	ENSG00000106348	1.23971	0.310006	0.230834	0.230834	0.453893	195.731	Nonsig	201.789	1.70038	0.765855	5.47689e-06	2.2344e-05	2.03812	1.02724	9.61978e-08	9.61978e-08	5.17817e-07	Nonsig	FALSE	259.413	213.164	287.892	233.175
CANX	ENSG00000127022	-1.48989	-0.575204	0.0216525	0.0216525	0.0815952	195.591	Nonsig	360.557	-1.92902	-0.947865	2.49002e-08	1.39612e-07	-2.19125	-1.13175	2.77347e-08	2.77347e-08	1.59357e-07	Nonsig	FALSE	206.132	547.825	91.6121	315.511
ACTR1A	ENSG00000138107	1.11878	0.161925	0.499455	0.499455	0.663652	195.433	Nonsig	222.014	1.51908	0.603202	0.000246699	0.00079575	1.59593	0.674395	0.000231531	0.000231531	0.000781974	Nonsig	FALSE	194.241	178.582	211.446	216.912
SLPI	ENSG00000124107	2.04482	1.03197	0.000248068	0.000248068	0.00221072	195.149	Nonsig	121.808	2.53152	1.34	2.4757e-10	1.81226e-09	2.93713	1.55441	1.11022e-16	0	2.03523e-15	Nonsig	FALSE	45.1588	24.9149	517.713	287.744
RRP36	ENSG00000124541	1.51237	0.596807	0.00675057	0.00675057	0.0328277	194.431	Nonsig	161.037	1.55721	0.638963	0.000137733	0.000462669	1.62141	0.697251	0.000137545	0.000137545	0.000481139	Nonsig	FALSE	196.976	175.071	163.722	162.537
TPM2	ENSG00000198467	1.51121	0.595702	0.011795	0.011795	0.0510825	194.4	Nonsig	163.284	1.98008	0.985557	6.77709e-09	4.10777e-08	2.41421	1.27155	8.22409e-12	0	7.69604e-11	Nonsig	FALSE	205.908	144.591	178.689	120.758
SND1	ENSG00000197157	1.13773	0.186158	0.385037	0.385037	0.607636	193.988	Nonsig	216.204	1.42617	0.512142	0.000878955	0.00260335	1.55805	0.639744	0.000329259	0.000329259	0.00108753	Nonsig	FALSE	226.983	221.329	194.309	202.717
SUMO3	ENSG00000184900	1.20209	0.265544	0.242256	0.242256	0.469576	193.462	Nonsig	203.169	1.48834	0.573708	0.00043246	0.00133989	1.59724	0.675579	0.00015579	0.00015579	0.000540557	Nonsig	FALSE	243.801	227.756	190.193	192.967
MIR205HG	ENSG00000230937	1.42401	0.509957	0.0183381	0.0183381	0.0717159	192.991	Nonsig	171.914	1.61888	0.694998	1.26127e-05	4.90782e-05	1.82271	0.866086	1.10519e-06	1.10519e-06	5.18526e-06	Nonsig	FALSE	199.607	171.535	160.666	142.301
CSDE1	ENSG00000009307	1.03013	0.0428301	0.882389	0.882389	0.937278	192.741	Nonsig	230.344	-1.86614	-0.900057	9.87602e-06	3.8875e-05	-1.61959	-0.695631	0.00147336	0.00147336	0.00438219	Nonsig	FALSE	140.353	359.569	78.8897	200.503
PXN	ENSG00000089159	-1.27615	-0.3518	0.136336	0.136336	0.32188	192.582	Nonsig	313.55	1.11483	0.15682	0.341393	0.488149	1.10458	0.143502	0.435118	0.435118	0.570343	Nonsig	FALSE	213.434	267.991	218.794	325.442
MRPL28	ENSG00000086504	1.80619	0.85295	0.00453446	0.00453446	0.024025	192.233	Nonsig	137.084	2.53874	1.34411	2.04281e-14	2.57399e-13	3.45509	1.78872	0	0	0	Nonsig	FALSE	227.261	125.238	255.919	122.933
DDRGK1	ENSG00000198171	1.5841	0.663667	0.00397238	0.00397238	0.0216587	191.959	Nonsig	153.751	1.88538	0.914859	2.84849e-08	1.58702e-07	2.2645	1.17919	9.29949e-11	0	7.46903e-10	Nonsig	FALSE	211.478	155.414	215.185	154.445
SHMT2	ENSG00000182199	1.66294	0.733736	0.00765525	0.00765525	0.0364122	191.772	Nonsig	147.365	2.17366	1.12013	2.61169e-11	2.17605e-10	2.38837	1.25603	6.06052e-11	0	5.01554e-10	Nonsig	FALSE	260.117	167.046	206.347	142.088
SARS1	ENSG00000031698	1.39177	0.476917	0.0256513	0.0256513	0.0931596	191.421	Nonsig	173.496	1.58575	0.665164	2.59425e-05	9.66513e-05	1.67592	0.744951	2.78789e-05	2.78789e-05	0.000107789	Nonsig	FALSE	198.434	173.506	172.741	166.575
CCNI	ENSG00000118816	-1.22277	-0.290158	0.17432	0.17432	0.382107	191.351	Nonsig	292.326	-1.1498	-0.201385	0.193084	0.320036	-1.26251	-0.3363	0.0572885	0.0572885	0.12048	Nonsig	FALSE	201.459	321.493	147.931	300.784
CTSL	ENSG00000135047	1.37428	0.458671	0.0523092	0.0523092	0.160405	191.096	Nonsig	173.653	1.22038	0.287333	0.0887779	0.170932	1.23983	0.31014	0.102018	0.102018	0.196843	Nonsig	FALSE	150.399	170.038	132.803	170.105
MAF1	ENSG00000179632	1.55238	0.634478	0.0427264	0.0427264	0.137756	190.963	Nonsig	158.066	2.36715	1.24315	1.50158e-11	1.29457e-10	2.93655	1.55412	1.46883e-13	0	1.75755e-12	Nonsig	FALSE	242.192	143.217	299.123	169.526
TCP1	ENSG00000120438	1.35926	0.442822	0.0940316	0.0940316	0.247229	190.708	Nonsig	172.927	-1.05694	-0.0798951	0.660835	0.736997	-1.11212	-0.153319	0.42763	0.42763	0.562482	Nonsig	FALSE	193.019	280.264	100.877	177.883
PPIF	ENSG00000108179	-1.06052	-0.0847671	0.709229	0.709229	0.80851	190.675	Nonsig	255.908	1.13496	0.182641	0.271158	0.410383	1.01081	0.0155158	0.933046	0.933046	0.948898	Nonsig	FALSE	246.619	302.91	157.53	254.999
NOP56	ENSG00000101361	1.35634	0.439721	0.0376386	0.0376386	0.125249	190.66	Nonsig	175.891	1.36917	0.453306	0.00298281	0.00803147	1.24415	0.315165	0.0900612	0.0900612	0.177093	Nonsig	FALSE	238.772	241.644	130.871	167.42
EHD2	ENSG00000024422	-1.44694	-0.533005	0.0234211	0.0234211	0.0866524	190.638	Nonsig	351.248	-1.13096	-0.177551	0.28639	0.429985	1.13368	0.181016	0.345533	0.345533	0.511033	Nonsig	FALSE	193.18	304.635	220.299	321.46
PGLS	ENSG00000130313	1.92141	0.942168	0.00157285	0.00157285	0.01026	190.187	Nonsig	127.197	2.96758	1.56929	2.22045e-16	3.46707e-15	3.84174	1.94176	0	0	0	Nonsig	FALSE	168.739	79.3753	253.434	109.285
POP7	ENSG00000172336	1.36255	0.446308	0.108998	0.108998	0.274619	190.041	Nonsig	178.507	1.90322	0.92844	1.40048e-07	7.113e-07	2.46086	1.29916	1.59399e-10	1.59399e-10	1.23922e-09	Nonsig	FALSE	257.302	188.565	296.525	198.707
PEF1	ENSG00000162517	1.52949	0.613051	0.0212171	0.0212171	0.0804251	189.732	Nonsig	157.692	1.97179	0.979508	1.01655e-08	5.99842e-08	2.16089	1.11162	3.49918e-09	3.49918e-09	2.26201e-08	Nonsig	FALSE	213.097	150.932	195.76	148.23
POLR2J	ENSG00000005075	1.84128	0.880705	0.000671324	0.000671324	0.00511333	189.701	Nonsig	131.179	2.31962	1.21389	2.64766e-12	2.52771e-11	2.50653	1.32569	1.8584e-12	0	1.90167e-11	Nonsig	FALSE	239.699	143.866	237.321	154.021
TMX2	ENSG00000213593	1.47868	0.564308	0.0147288	0.0147288	0.0604654	189.277	Nonsig	161.807	1.7703	0.823995	4.49147e-07	2.12241e-06	1.86345	0.897979	6.32303e-07	6.32303e-07	3.06355e-06	Nonsig	FALSE	223.756	175.71	210.793	183.519
CCN1	ENSG00000142871	-2.0531	-1.0378	9.28838e-07	9.28838e-07	1.61183e-05	188.466	Nonsig	487.743	-1.75041	-0.807696	8.17207e-07	3.716e-06	-2.81001	-1.49057	4.10783e-15	0	6.22672e-14	Nonsig	FALSE	182.796	445.41	50.599	230.785
C1orf122	ENSG00000197982	2.26059	1.1767	0.000132386	0.000132386	0.00129577	188.175	Nonsig	106.442	3.42268	1.77513	0	0	4.17788	2.06277	0	0	0	0	FALSE	176.56	72.2499	261.557	103.838
ADAM15	ENSG00000143537	1.43528	0.521334	0.0582067	0.0582067	0.173725	187.875	Nonsig	167.895	2.09102	1.06421	4.89466e-10	3.45571e-09	2.76302	1.46625	2.89324e-13	0	3.32306e-12	Nonsig	FALSE	211.347	141.655	309.115	185.747
OVCA2	ENSG00000262664	1.87142	0.904132	0.00296473	0.00296473	0.0171579	187.782	Nonsig	128.567	2.80061	1.48574	2.77556e-15	3.87577e-14	3.56865	1.83538	0	0	0	Nonsig	FALSE	202.03	100.901	288.532	134.407
UBE2M	ENSG00000130725	1.5149	0.599225	0.0335151	0.0335151	0.114646	187.665	Nonsig	158.174	2.21981	1.15043	1.61522e-11	1.38664e-10	2.43698	1.2851	2.02504e-10	2.02504e-10	1.55006e-09	Nonsig	FALSE	231.958	145.95	244.034	165.837
SLC38A5	ENSG00000017483	1.53765	0.620727	0.0101746	0.0101746	0.0456248	187.574	Nonsig	156.004	1.88995	0.918346	5.33291e-08	2.85652e-07	2.17425	1.12052	9.32199e-09	9.32199e-09	5.72446e-08	Nonsig	FALSE	200.233	147.893	138.698	105.192
RALY	ENSG00000125970	1.70276	0.767878	0.00230567	0.00230567	0.0139856	186.933	Nonsig	140.354	2.22006	1.1506	6.02052e-12	5.4573e-11	2.5488	1.34982	1.66833e-12	0	1.71582e-11	Nonsig	FALSE	193.818	121.768	208.445	134.79
ATP5MG	ENSG00000167283	2.0403	1.02878	1.89222e-05	1.89222e-05	0.000237816	186.782	Nonsig	116.631	2.11035	1.07748	1.10787e-10	8.48418e-10	2.3965	1.26093	3.47988e-12	0	3.44105e-11	Nonsig	FALSE	180.869	118.896	185.026	125.578
NUTF2	ENSG00000102898	1.27186	0.346942	0.130593	0.130593	0.313028	186.451	Nonsig	184.841	1.42104	0.506952	0.00243859	0.00667112	1.64213	0.715568	7.24423e-05	7.24423e-05	0.000264469	Nonsig	FALSE	182.414	178.486	166.027	163.943
GPC1	ENSG00000063660	1.13345	0.180726	0.495313	0.495313	0.663652	186.334	Nonsig	211.503	1.68791	0.755236	1.38956e-05	5.37291e-05	2.05953	1.04232	1.25382e-07	1.25382e-07	6.64495e-07	Nonsig	FALSE	185.703	153.91	212.663	171.156
GNAI2	ENSG00000114353	1.12158	0.165535	0.464969	0.464969	0.64692	186.282	Nonsig	210.869	1.52246	0.606409	0.000122279	0.000413715	1.52867	0.612276	0.000808924	0.000808924	0.00251345	Nonsig	FALSE	185.339	169.651	165.147	176.659
TMEM40	ENSG00000088726	1.79737	0.845885	0.000719714	0.000719714	0.00541647	186.188	Nonsig	132.397	2.34125	1.22728	2.63456e-13	2.90922e-12	2.50088	1.32244	1.70308e-12	0	1.74915e-11	Nonsig	FALSE	146	86.9239	239.887	156.517
NME1-NME2	ENSG00000011052	2.4605	1.29895	7.30402e-06	7.30402e-06	0.000102211	185.968	Nonsig	97.2756	3.00218	1.58601	5.00741e-11	4.02618e-10	2.33829	1.22545	2.90387e-11	0	2.52483e-10	Nonsig	FALSE	185.793	85.6827	169.108	116.601
NSDHL	ENSG00000147383	1.35375	0.436963	0.0704905	0.0704905	0.20071	185.018	Nonsig	173.243	1.61182	0.688691	2.19841e-05	8.27e-05	1.77409	0.827077	5.19673e-06	5.19673e-06	2.20636e-05	Nonsig	FALSE	182.532	157.459	180.118	165.156
KLK9	ENSG00000213022	1.2142	0.280002	0.305178	0.305178	0.532064	185.007	Nonsig	195.099	1.69073	0.757649	0.000521167	0.00159702	2.37021	1.24501	1.17927e-10	1.17927e-10	9.35702e-10	Nonsig	FALSE	29.6845	24.5813	265.962	184.095
ATP5F1E	ENSG00000124172	2.12008	1.08412	1.45979e-06	1.45979e-06	2.4346e-05	184.888	Nonsig	108.641	1.88563	0.91505	1.46266e-07	7.41003e-07	1.84594	0.884353	1.68827e-06	1.68827e-06	7.69459e-06	Nonsig	FALSE	157.376	114.572	128.586	110.719
NELFE	ENSG00000204356	1.99214	0.99432	0.000365256	0.000365256	0.00309004	184.565	Nonsig	118.174	2.49893	1.32131	1.32117e-14	1.70661e-13	3.04121	1.60464	1.11022e-16	0	2.03523e-15	Nonsig	FALSE	210.01	117.245	237.699	128.435
SULF2	ENSG00000196562	1.02511	0.0357807	0.862262	0.862262	0.926515	184.161	Nonsig	226.409	1.22725	0.295435	0.055254	0.113013	1.17867	0.237161	0.173222	0.173222	0.303826	Nonsig	FALSE	146.424	165.618	134.358	183.177
NDUFAB1	ENSG00000004779	1.63797	0.71191	0.00118548	0.00118548	0.00812685	184.083	Nonsig	141.882	1.80508	0.852064	9.96826e-08	5.15783e-07	2.01798	1.01291	1.77197e-08	1.77197e-08	1.04835e-07	Nonsig	FALSE	218.015	167.764	179.408	143.785
CYB5R3	ENSG00000100243	1.2269	0.295013	0.201102	0.201102	0.417393	183.851	Nonsig	190.477	1.63746	0.71146	1.69188e-05	6.46146e-05	1.97432	0.981359	8.63873e-08	8.63873e-08	4.67262e-07	Nonsig	FALSE	171.502	146.219	198.128	164.635
BRMS1	ENSG00000174744	1.66184	0.732786	0.0174113	0.0174113	0.0687665	183.707	Nonsig	141.747	2.39539	1.26026	1.06271e-12	1.07503e-11	3.03236	1.60044	1.28786e-14	0	1.80851e-13	Nonsig	FALSE	220.038	128.367	278.891	152.994
COPZ1	ENSG00000111481	1.56877	0.649637	0.00580051	0.00580051	0.0291348	183.615	Nonsig	148.714	1.88412	0.913891	1.78791e-08	1.01798e-07	2.0356	1.02545	1.91476e-08	1.91476e-08	1.12953e-07	Nonsig	FALSE	208.32	153.884	174.034	139.575
DUSP14	ENSG00000276023	1.3306	0.412082	0.0896752	0.0896752	0.23879	183.321	Nonsig	174.777	1.44959	0.535644	0.000959976	0.00282399	1.55162	0.633771	0.000538644	0.000538644	0.00172477	Nonsig	FALSE	147.028	141.21	152.664	160.415
AGTRAP	ENSG00000177674	2.07208	1.05108	0.000921548	0.000921548	0.00664463	183.11	Nonsig	113.565	2.77028	1.47003	1.11022e-16	1.78664e-15	3.6786	1.87916	0	0	0	Nonsig	FALSE	188.395	95.2851	274.977	124.378
MRPL18	ENSG00000112110	1.57379	0.654246	0.00419168	0.00419168	0.0226423	182.975	Nonsig	146.558	1.54548	0.628053	0.000108207	0.000368818	1.64772	0.720471	8.05604e-05	8.05604e-05	0.000292243	Nonsig	FALSE	216.668	194.552	160.318	156.009
FERMT1	ENSG00000101311	-1.409	-0.494667	0.0166619	0.0166619	0.0664662	182.55	Nonsig	321.968	-1.24437	-0.315415	0.0405917	0.0863538	-1.39626	-0.481563	0.00744975	0.00744975	0.0193664	Nonsig	FALSE	142.213	245.466	167.059	372.51
PSMC4	ENSG00000013275	1.43602	0.522079	0.0325792	0.0325792	0.112213	182.368	Nonsig	160.723	1.85593	0.892146	6.68964e-08	3.53941e-07	2.05774	1.04106	1.24893e-08	1.24893e-08	7.54289e-08	Nonsig	FALSE	215.363	161.589	218.771	172.9
ADH5	ENSG00000197894	1.44399	0.530057	0.0119885	0.0119885	0.0517624	182.244	Nonsig	159.389	1.43208	0.518108	0.000929436	0.00274	1.62324	0.698875	0.000122551	0.000122551	0.000432484	Nonsig	FALSE	175.802	170.159	137.402	135.459
PSMB2	ENSG00000126067	1.12791	0.173649	0.417185	0.417185	0.62375	182.241	Nonsig	202.91	1.32112	0.401761	0.0108379	0.0262996	1.33121	0.412736	0.019503	0.019503	0.0464493	Nonsig	FALSE	214.762	226.225	183.682	223.044
HDLBP	ENSG00000115677	-1.1058	-0.145088	0.485053	0.485053	0.663652	182.152	Nonsig	251.956	-1.16817	-0.224248	0.147315	0.259437	-1.23228	-0.301328	0.099049	0.099049	0.192342	Nonsig	FALSE	178.719	288.15	123.377	241.304
DAP	ENSG00000112977	1.26964	0.34442	0.164804	0.164804	0.366701	182.121	Nonsig	182.239	1.75716	0.813243	1.63087e-06	7.12795e-06	1.86484	0.899054	9.5248e-07	9.5248e-07	4.50381e-06	Nonsig	FALSE	167.777	132.957	149.813	131.012
DDT	ENSG00000099977	1.88662	0.915805	0.000292116	0.000292116	0.00254138	182.07	Nonsig	122.965	2.38168	1.25198	3.88356e-13	4.20633e-12	2.61678	1.38779	5.06262e-14	0	6.47783e-13	Nonsig	FALSE	181.504	105.898	195.965	121.839
MARCKSL1	ENSG00000175130	2.22826	1.15592	3.13594e-06	3.13594e-06	4.8192e-05	181.781	Nonsig	102.859	4.142	2.05033	0	0	1.67623	0.745216	0.000124587	0.000124587	0.00043946	Nonsig	FALSE	121.629	40.7241	73.3077	71.0265
RPS29	ENSG00000213741	2.46682	1.30265	6.21931e-08	6.21931e-08	1.42304e-06	181.495	Nonsig	94.1557	3.12373	1.64327	0	0	3.26051	1.7051	0	0	0	Nonsig	FALSE	184.313	81.9093	217.342	109.106
OSTC	ENSG00000198856	1.53372	0.617031	0.00522501	0.00522501	0.0268685	181.023	Nonsig	147.298	1.22862	0.297043	0.0824363	0.160274	1.17413	0.231596	0.21988	0.21988	0.36353	Nonsig	FALSE	186.154	209.153	92.8657	125.902
PSMD3	ENSG00000108344	1.31756	0.397874	0.105497	0.105497	0.268632	181	Nonsig	174.977	1.82322	0.866486	1.56182e-07	7.8798e-07	1.94808	0.962052	1.81684e-07	1.81684e-07	9.45874e-07	Nonsig	FALSE	221.105	168.99	233.805	196.774
PFN2	ENSG00000070087	1.12056	0.164218	0.437071	0.437071	0.62375	180.971	Nonsig	202.512	1.17541	0.233161	0.142128	0.252355	-1.02915	-0.0414494	0.821004	0.821004	0.865423	Nonsig	FALSE	177.119	208.609	129.414	211.944
SDHB	ENSG00000117118	1.7718	0.825217	0.000450068	0.000450068	0.00364975	180.763	Nonsig	128.753	1.87437	0.906402	2.87598e-08	1.60113e-07	2.06833	1.04846	7.45921e-09	7.45921e-09	4.6328e-08	Nonsig	FALSE	209.519	154.991	167.541	130.145
MRPL54	ENSG00000183617	2.37063	1.24527	7.00003e-05	7.00003e-05	0.000745247	180.715	Nonsig	98.4777	3.3415	1.7405	0	0	3.98615	1.99499	0	0	0	Nonsig	FALSE	220.044	92.2346	269.439	112.414
TMEM147	ENSG00000105677	1.76958	0.823403	0.000934933	0.000934933	0.00671341	180.482	Nonsig	129.805	2.33111	1.22102	1.21803e-12	1.22318e-11	2.85539	1.51369	9.54792e-15	0	1.36308e-13	Nonsig	FALSE	198.36	118.446	260.493	150.438
PPP1R15A	ENSG00000087074	2.78035	1.47526	1.75085e-09	1.75085e-09	5.64501e-08	180.372	Nonsig	82.3868	3.84059	1.94133	0	0	1.90716	0.931428	5.11924e-07	5.11924e-07	2.51103e-06	Nonsig	FALSE	180.69	65.737	122.541	105.165
TNFSF9	ENSG00000125657	5.04077	2.33365	0	0	0	180.32	0	45.4027	6.71917	2.74828	0	0	1.97912	0.984861	3.42835e-06	3.42835e-06	1.49421e-05	Nonsig	0.984861	187.322	38.7984	61.4564	51.1781
PSMD4	ENSG00000159352	1.67123	0.740911	0.000733015	0.000733015	0.00549834	180.11	Nonsig	135.866	1.74507	0.803284	9.03126e-07	4.08146e-06	1.77386	0.826892	4.59704e-06	4.59704e-06	1.96709e-05	Nonsig	FALSE	207.882	164.789	167.79	151.573
EPS8L2	ENSG00000177106	1.58821	0.667403	0.0116119	0.0116119	0.0504049	179.905	Nonsig	145.462	2.22735	1.15533	4.50571e-11	3.63737e-10	2.89538	1.53376	7.66054e-15	0	1.10996e-13	Nonsig	FALSE	148.732	93.3118	251.956	144.075
MRPS15	ENSG00000116898	1.84152	0.880898	0.000226884	0.000226884	0.00205008	179.385	Nonsig	123.16	2.13117	1.09165	2.90038e-11	2.40117e-10	2.47943	1.31001	2.61346e-13	0	3.01724e-12	Nonsig	FALSE	210.844	137.403	186.518	121.223
TRPC4AP	ENSG00000100991	1.21576	0.281857	0.242995	0.242995	0.470647	179.252	Nonsig	187.238	1.66926	0.739213	1.10016e-05	4.30064e-05	1.7498	0.807191	1.22549e-05	1.22549e-05	4.9561e-05	Nonsig	FALSE	174.305	145.626	178.973	167.279
MAZ	ENSG00000103495	1.17549	0.23326	0.436774	0.436774	0.62375	179.152	Nonsig	195.543	1.84183	0.88114	1.84914e-06	8.01996e-06	2.05846	1.04157	5.6431e-07	5.6431e-07	2.75227e-06	Nonsig	FALSE	250.582	190.295	223.017	180.408
HMOX2	ENSG00000103415	1.5477	0.630123	0.00650301	0.00650301	0.031894	178.972	Nonsig	146.856	1.96207	0.972378	6.27065e-09	3.81653e-08	2.17876	1.12351	1.43068e-09	1.43068e-09	9.70951e-09	Nonsig	FALSE	169.317	120.027	190.446	142.757
SLC44A2	ENSG00000129353	1.26154	0.335191	0.145558	0.145558	0.336101	178.778	Nonsig	180.506	1.52723	0.61092	0.000234008	0.000757026	1.60159	0.679504	0.000249879	0.000249879	0.000838866	Nonsig	FALSE	146.349	133.65	179.921	184.286
SH3GL1	ENSG00000141985	1.27887	0.354867	0.207447	0.207447	0.427126	178.458	Nonsig	179.027	1.85604	0.892227	2.79966e-07	1.36446e-06	2.06456	1.04583	3.73484e-07	3.73484e-07	1.86642e-06	Nonsig	FALSE	187.504	141.25	218.51	175.701
GLUL	ENSG00000135821	1.00302	0.00435368	0.983493	0.983493	0.988064	178.12	Nonsig	224.413	1.19041	0.251461	0.0987314	0.186835	1.05673	0.0796014	0.647835	0.647835	0.729039	Nonsig	FALSE	159.653	186.476	105.789	162.108
POLR2E	ENSG00000099817	1.5633	0.644595	0.00880317	0.00880317	0.0406127	178.072	Nonsig	145.056	2.1093	1.07676	4.71284e-11	3.79903e-10	2.33357	1.22254	1.11238e-10	1.11238e-10	8.86408e-10	Nonsig	FALSE	220.846	146.06	186.042	130.714
LASP1	ENSG00000002834	-1.18548	-0.245473	0.270961	0.270961	0.489983	177.922	Nonsig	268.084	1.09593	0.132153	0.401932	0.542935	1.11191	0.153034	0.402122	0.402122	0.537672	Nonsig	FALSE	198.791	252.773	179.065	263.875
DCTN2	ENSG00000175203	1.52682	0.610526	0.0102947	0.0102947	0.046016	177.798	Nonsig	147.896	2.0251	1.01799	6.20556e-10	4.32039e-09	2.11677	1.08186	4.68927e-09	4.68927e-09	2.98807e-08	Nonsig	FALSE	176.798	121.437	189.293	145.794
SGTA	ENSG00000104969	1.36608	0.450038	0.12045	0.12045	0.295309	177.657	Nonsig	166.655	2.04443	1.0317	5.69923e-09	3.4909e-08	2.52134	1.33419	1.27842e-10	1.27842e-10	1.00758e-09	Nonsig	FALSE	232.343	159.205	240.844	158.696
TOMM34	ENSG00000025772	1.38684	0.471802	0.0442554	0.0442554	0.14146	177.569	Nonsig	161.854	1.69103	0.757899	4.17562e-06	1.72878e-05	1.55137	0.633541	0.000435948	0.000435948	0.00141254	Nonsig	FALSE	203.299	167.353	162.879	169.196
ODC1	ENSG00000115758	1.58382	0.663411	0.00391893	0.00391893	0.0214342	177.506	Nonsig	140.999	1.58789	0.667106	2.59115e-05	9.65521e-05	1.78291	0.834234	2.75452e-06	2.75452e-06	1.21571e-05	Nonsig	FALSE	290.716	254.287	133.158	120.324
PFDN5	ENSG00000123349	1.95582	0.967774	0.000125675	0.000125675	0.00123917	177.394	Nonsig	115.796	2.33307	1.22223	4.38316e-13	4.7013e-12	2.79486	1.48277	1.44329e-15	0	2.32845e-14	Nonsig	FALSE	170.33	101.4	178.674	104.198
BCL2L1	ENSG00000171552	-1.28592	-0.362801	0.165524	0.165524	0.36798	177.01	Nonsig	291.481	1.09154	0.126371	0.458619	0.581791	1.28941	0.366714	0.0640515	0.0640515	0.132286	Nonsig	FALSE	172.684	221.293	233.71	299.999
PPP2R1A	ENSG00000105568	1.28043	0.35663	0.18512	0.18512	0.394059	176.404	Nonsig	176.045	1.72994	0.790718	2.18363e-06	9.39133e-06	2.05698	1.04053	5.39238e-08	5.39238e-08	2.9817e-07	Nonsig	FALSE	176.108	142.357	192.425	154.042
AP2B1	ENSG00000006125	-1.17795	-0.23628	0.256948	0.256948	0.484373	175.956	Nonsig	258.621	-1.27142	-0.346442	0.0247326	0.0554774	-1.34506	-0.427669	0.0205469	0.0205469	0.0485781	Nonsig	FALSE	161.296	283.774	110.357	235.791
COPS6	ENSG00000168090	1.6239	0.69946	0.00263721	0.00263721	0.0155884	175.847	Nonsig	136.763	1.84889	0.88666	5.21328e-08	2.79787e-07	1.99009	0.99283	3.35105e-08	3.35105e-08	1.8976e-07	Nonsig	FALSE	178.833	134.105	175.352	142.171
PYGL	ENSG00000100504	1.11989	0.16336	0.452624	0.452624	0.636494	175.846	Nonsig	195.748	-1.06089	-0.0852784	0.6089	0.687908	1.00506	0.00728634	0.969104	0.969104	0.977642	Nonsig	FALSE	131.202	192.095	110.623	174.913
ARL4D	ENSG00000175906	2.87889	1.52551	4.55783e-08	4.55783e-08	1.08102e-06	175.641	Nonsig	78.2015	4.01744	2.00628	0	0	1.41995	0.505839	0.0184002	0.0184002	0.0440864	Nonsig	0.505839	202.418	70.484	79.1587	92.1474
ITPA	ENSG00000125877	1.92951	0.948235	6.48215e-05	6.48215e-05	0.000695988	175.556	Nonsig	115.523	2.48285	1.31199	5.55112e-16	8.44068e-15	2.55061	1.35084	1.36757e-12	0	1.42289e-11	Nonsig	FALSE	192.624	108.088	201.909	129.712
SLC39A7	ENSG00000112473	1.01724	0.0246606	0.9086	0.9086	0.939748	175.14	Nonsig	216.548	1.10532	0.144458	0.372945	0.521042	-1.02952	-0.0419739	0.814479	0.814479	0.859843	Nonsig	FALSE	196.175	245.429	138.167	228.563
YIF1A	ENSG00000174851	1.82699	0.869469	0.0040676	0.0040676	0.0220982	175.127	Nonsig	123.103	2.67543	1.41977	8.88178e-16	1.31428e-14	3.44636	1.78507	0	0	0	Nonsig	FALSE	177.623	92.7508	235.387	113.284
PYURF	ENSG00000145337	1.41185	0.49759	0.0388946	0.0388946	0.128337	175.099	Nonsig	155.413	1.33027	0.411717	0.0197729	0.0453671	1.09174	0.126636	0.502329	0.502329	0.637743	Nonsig	FALSE	170.38	176.54	103.622	151.311
PDCD5	ENSG00000105185	1.82503	0.867917	0.0001206	0.0001206	0.00119588	175.053	Nonsig	120.152	1.70838	0.772631	3.5445e-06	1.48166e-05	1.68685	0.754334	6.04589e-05	6.04589e-05	0.000223869	Nonsig	FALSE	170.756	137.842	120.796	113.758
LSM2	ENSG00000204392	1.56526	0.646398	0.0305529	0.0305529	0.106789	174.859	Nonsig	143.041	2.20215	1.13891	8.74429e-10	5.96e-09	2.79503	1.48286	5.9952e-13	0	6.59089e-12	Nonsig	FALSE	221.716	140.768	263.093	156.138
LSR	ENSG00000105699	1.27065	0.345567	0.187486	0.187486	0.397678	174.679	Nonsig	175.158	1.68083	0.749176	1.66808e-05	6.37277e-05	1.8341	0.875071	4.33606e-06	4.33606e-06	1.86291e-05	Nonsig	FALSE	161.827	134.17	225.214	201.814
UPP1	ENSG00000183696	1.86476	0.898991	0.00058719	0.00058719	0.00456283	174.676	Nonsig	120.159	2.206	1.14143	2.77683e-11	2.30691e-10	3.03397	1.60121	3.66374e-15	0	5.62613e-14	Nonsig	FALSE	178.412	112.89	296.748	163
BEX3	ENSG00000166681	1.77566	0.828357	0.000962983	0.000962983	0.00688868	174.627	Nonsig	122.562	1.52583	0.609596	0.000884063	0.00261778	1.47269	0.558458	0.00305892	0.00305892	0.00859331	Nonsig	FALSE	158.55	142.675	110.266	120.583
MRPS18A	ENSG00000096080	1.81966	0.863671	0.00385516	0.00385516	0.0211414	174.436	Nonsig	122.857	2.43109	1.2816	1.91058e-12	1.86519e-11	3.03857	1.60339	6.10623e-15	0	8.96973e-14	Nonsig	FALSE	221.843	127.141	243.541	132.683
VIM	ENSG00000026025	1.34228	0.424684	0.0461859	0.0461859	0.146047	174.181	Nonsig	162.392	1.43866	0.524724	0.00121547	0.00351144	1.59049	0.669472	0.000279312	0.000279312	0.000931373	Nonsig	FALSE	107.626	103.655	29.5953	29.969
MRTO4	ENSG00000053372	1.56877	0.649637	0.00699087	0.00699087	0.0337399	173.948	Nonsig	140.888	1.84698	0.885171	8.15527e-08	4.2688e-07	1.92621	0.945765	2.07436e-07	2.07436e-07	1.0709e-06	Nonsig	FALSE	262.518	197.547	178.118	150.747
MRPL3	ENSG00000114686	1.57457	0.654954	0.00499635	0.00499635	0.0258625	173.795	Nonsig	138.443	1.1739	0.231315	0.189511	0.315133	1.31639	0.396586	0.0479813	0.0479813	0.10326	Nonsig	FALSE	191.557	224.96	111.362	134.145
ILK	ENSG00000166333	1.56592	0.647012	0.0133682	0.0133682	0.0563058	173.31	Nonsig	140.867	2.12143	1.08503	1.64758e-10	1.23641e-09	2.37323	1.24685	3.47551e-11	0	2.98466e-10	Nonsig	FALSE	186.309	122.382	184.886	127.722
RBCK1	ENSG00000125826	1.77921	0.831241	0.00155181	0.00155181	0.010139	173.033	Nonsig	124.674	2.40844	1.2681	1.79634e-13	2.03662e-12	2.97283	1.57184	7.77156e-16	0	1.2911e-14	Nonsig	FALSE	215.597	124.812	248.331	137.843
ESYT1	ENSG00000139641	1.13855	0.187203	0.384471	0.384471	0.606908	172.609	Nonsig	192.945	1.37919	0.463825	0.00342405	0.00912046	1.42663	0.512609	0.00391391	0.00391391	0.0107729	Nonsig	FALSE	171.862	173.289	153.589	174.774
KLK5	ENSG00000167754	1.59971	0.677811	0.00429718	0.00429718	0.0230967	172.355	Nonsig	136.69	2.16961	1.11743	1.66099e-10	1.24606e-09	2.409	1.26844	7.86082e-12	0	7.38395e-11	Nonsig	FALSE	136.484	87.8198	325.801	221.023
CSNK2B	ENSG00000204435	1.33004	0.411471	0.113101	0.113101	0.28226	172.282	Nonsig	164.736	1.84372	0.882623	2.56845e-07	1.25816e-06	2.06953	1.0493	2.46925e-08	2.46925e-08	1.42944e-07	Nonsig	FALSE	190.432	144.219	203.707	161.178
IFRD2	ENSG00000214706	1.63668	0.710774	0.0161041	0.0161041	0.0647644	172.23	Nonsig	135.043	2.31411	1.21046	3.37375e-12	3.17826e-11	2.92386	1.54787	8.43769e-15	0	1.21703e-13	Nonsig	FALSE	238.878	144.352	257.559	145.82
TIMM10	ENSG00000134809	1.98135	0.986483	0.000530895	0.000530895	0.00419431	171.885	Nonsig	110.65	2.29634	1.19934	2.49317e-11	2.08359e-10	2.72448	1.44598	3.76921e-12	0	3.70907e-11	Nonsig	FALSE	239.644	145.397	220.7	132.701
BTG2	ENSG00000159388	1.85311	0.889947	0.000167023	0.000167023	0.00157867	171.679	Nonsig	117.108	3.27681	1.71229	0	0	-1.65007	-0.722529	0.000112037	0.000112037	0.000398021	Nonsig	-0.722529	149.47	63.523	36.6229	97.603
EIF4B	ENSG00000063046	-1.05431	-0.076301	0.722728	0.722728	0.819309	171.634	Nonsig	225.172	-1.22914	-0.297651	0.0658355	0.131713	-1.30597	-0.385118	0.0437804	0.0437804	0.0952201	Nonsig	FALSE	166.659	282.638	105.771	218.912
LAMP1	ENSG00000185896	-1.05702	-0.0800023	0.694571	0.694571	0.801317	171.299	Nonsig	227.261	1.12185	0.16588	0.29041	0.434453	1.00977	0.0140245	0.936321	0.936321	0.951578	Nonsig	FALSE	159.656	196.641	134.636	214.425
MANF	ENSG00000145050	1.71361	0.777037	0.000564622	0.000564622	0.00441011	171.268	Nonsig	125.15	1.73361	0.793776	1.11703e-06	4.9934e-06	1.50606	0.590776	0.000974857	0.000974857	0.00299403	Nonsig	FALSE	187.38	149.568	114.369	122.264
RTCB	ENSG00000100220	1.42165	0.507561	0.0206793	0.0206793	0.0787416	171.09	Nonsig	151.513	1.56102	0.64249	6.76684e-05	0.000238417	1.455	0.541019	0.00243712	0.00243712	0.00698301	Nonsig	FALSE	189.24	167.948	146.672	162.076
FH	ENSG00000091483	1.33218	0.413787	0.0775681	0.0775681	0.215064	170.875	Nonsig	160.04	1.14529	0.195707	0.25569	0.391077	1.17044	0.227046	0.259928	0.259928	0.412515	Nonsig	FALSE	173.259	208.487	107.801	145.757
CKMT1A	ENSG00000223572	1.39663	0.48195	0.0416522	0.0416522	0.135312	170.747	Nonsig	154.837	1.6349	0.709199	2.58111e-05	9.62269e-05	2.00432	1.00311	3.07168e-08	3.07168e-08	1.7505e-07	Nonsig	FALSE	180.235	153.517	196.24	159.373
ATRAID	ENSG00000138085	1.71072	0.774601	0.00382647	0.00382647	0.0210553	170.627	Nonsig	127.195	2.32317	1.21609	2.3842e-12	2.29606e-11	3.0091	1.58933	2.22045e-15	0	3.51867e-14	Nonsig	FALSE	202.127	121.925	225.25	123.623
PDLIM7	ENSG00000196923	1.94228	0.957753	0.000380988	0.000380988	0.0031985	170.561	Nonsig	112.223	2.65111	1.4066	2.77556e-15	3.87577e-14	3.54781	1.82693	0	0	0	Nonsig	FALSE	161.626	85.0859	220.642	103.001
MFN2	ENSG00000116688	-1.09185	-0.12677	0.554377	0.554377	0.685213	170.487	Nonsig	236.263	1.17141	0.228248	0.148426	0.261038	1.15992	0.214024	0.225137	0.225137	0.369134	Nonsig	FALSE	222.17	264.026	174.972	245.083
GJB3	ENSG00000188910	-1.43475	-0.520796	0.0482837	0.0482837	0.15085	170.469	Nonsig	312.325	1.05108	0.071874	0.682477	0.757914	1.10438	0.143233	0.476186	0.476186	0.608882	Nonsig	FALSE	193.944	257.407	241.016	361.372
AKR7A2	ENSG00000053371	1.77181	0.825221	0.00383725	0.00383725	0.0210855	170.435	Nonsig	123.192	2.43224	1.28229	3.00093e-13	3.29401e-12	3.0921	1.62859	3.33067e-16	0	5.80994e-15	Nonsig	FALSE	193.461	110.9	204.596	109.435
PSMA1	ENSG00000129084	1.44113	0.527205	0.0300389	0.0300389	0.105298	169.406	Nonsig	146.022	1.27278	0.347989	0.0381528	0.0817962	1.3029	0.381727	0.0401701	0.0401701	0.0883053	Nonsig	FALSE	171.799	186.67	113.251	138.173
CKMT1B	ENSG00000237289	1.34765	0.430451	0.0703005	0.0703005	0.200462	169.383	Nonsig	159.201	1.78364	0.834822	5.73903e-07	2.66794e-06	1.99341	0.995235	7.62386e-08	7.62386e-08	4.14679e-07	Nonsig	FALSE	187.422	146.309	209.744	171.828
PUF60	ENSG00000179950	1.56192	0.643317	0.0177009	0.0177009	0.0697392	169.332	Nonsig	138.675	2.17298	1.11968	2.91663e-11	2.41191e-10	2.52213	1.33464	9.58944e-12	0	8.88436e-11	Nonsig	FALSE	238.258	153.16	242.41	158.633
RAB34	ENSG00000109113	1.49931	0.584297	0.0474449	0.0474449	0.148949	169.33	Nonsig	144.597	2.23404	1.15966	5.86613e-11	4.67574e-10	2.68584	1.42537	9.14935e-13	0	9.75115e-12	Nonsig	FALSE	212.513	133.015	202.79	124.718
COX6C	ENSG00000164919	2.07957	1.05629	9.50598e-06	9.50598e-06	0.00012897	169.144	Nonsig	101.503	1.62671	0.701957	0.000260322	0.000836023	1.6714	0.741054	4.72986e-05	4.72986e-05	0.000177344	Nonsig	FALSE	167.054	140.334	119.594	114.326
EMD	ENSG00000102119	1.69362	0.760112	0.00279639	0.00279639	0.0163546	169.062	Nonsig	127.297	2.03581	1.02561	3.64739e-09	2.2979e-08	2.26838	1.18166	1.83236e-09	1.83236e-09	1.22973e-08	Nonsig	FALSE	190.686	130.669	179.965	130.126
MVP	ENSG00000013364	1.28614	0.363048	0.13927	0.13927	0.325523	168.467	Nonsig	167.805	1.70098	0.766364	6.75569e-06	2.7209e-05	2.08065	1.05703	3.33848e-08	3.33848e-08	1.89144e-07	Nonsig	FALSE	112.831	92.6023	196.251	155.533
VPS25	ENSG00000131475	1.65294	0.725037	0.0075266	0.0075266	0.0359131	168.387	Nonsig	130.223	2.12538	1.08772	7.29417e-11	5.72098e-10	2.78149	1.47586	1.58762e-14	0	2.19767e-13	Nonsig	FALSE	177.434	116.389	217.897	128.919
ID1	ENSG00000125968	2.63249	1.39643	1.78582e-08	1.78582e-08	4.64845e-07	168.319	Nonsig	80.9773	3.64876	1.86741	0	0	-1.37645	-0.460957	0.0230246	0.0230246	0.0538149	Nonsig	-0.460957	163.66	62.2517	43.3927	97.7362
SLC2A1	ENSG00000117394	-1.82102	-0.864746	0.000124999	0.000124999	0.00123358	167.959	Nonsig	390.378	-1.19985	-0.26286	0.113713	0.210492	-1.16411	-0.219228	0.250972	0.250972	0.400951	Nonsig	FALSE	135.498	226.965	196.248	377.138
RNF167	ENSG00000108523	1.39166	0.476808	0.0837642	0.0837642	0.22724	167.922	Nonsig	154.513	1.93859	0.955005	5.07263e-08	2.72637e-07	2.41406	1.27146	2.09253e-10	2.09253e-10	1.59843e-09	Nonsig	FALSE	185.355	133.636	215.358	147.724
CCN2	ENSG00000118523	5.00555	2.32353	0	0	0	167.78	0	42.0562	8.86088	3.14745	0	0	3.94454	1.97986	0	0	0	Nonsig	FALSE	148.222	23.243	34.0664	13.8797
PDZD11	ENSG00000120509	1.61378	0.690442	0.0101965	0.0101965	0.0456848	167.639	Nonsig	131.887	2.15685	1.10892	8.79522e-11	6.8279e-10	2.51573	1.33098	1.06382e-12	0	1.12148e-11	Nonsig	FALSE	159.493	103.047	187.492	121.426
APOBEC3C	ENSG00000244509	1.02001	0.0285881	0.905483	0.905483	0.939748	167.597	Nonsig	207.466	1.28847	0.365663	0.0267687	0.0595902	1.41202	0.497764	0.0056721	0.0056721	0.0151383	Nonsig	FALSE	117.768	127.412	155.752	179.004
AKR1B1	ENSG00000085662	1.60004	0.678107	0.00886316	0.00886316	0.0407817	167.477	Nonsig	133.568	2.12871	1.08998	1.68397e-10	1.262e-09	2.14602	1.10166	2.4934e-09	2.4934e-09	1.64566e-08	Nonsig	FALSE	169.481	111.266	171.668	130.35
USP5	ENSG00000111667	1.34626	0.428962	0.11427	0.11427	0.284305	167.195	Nonsig	159.02	1.89891	0.925175	9.75103e-08	5.05848e-07	2.29861	1.20076	1.16657e-09	1.16657e-09	8.02193e-09	Nonsig	FALSE	186.02	137.026	228.394	164.122
PSME3	ENSG00000131467	-1.10649	-0.145993	0.516388	0.516388	0.663652	167.189	Nonsig	234.41	1.21338	0.279033	0.073105	0.144307	1.27035	0.345222	0.0507608	0.0507608	0.108391	Nonsig	FALSE	199.739	229.265	183.205	235.028
GJB5	ENSG00000189280	1.05718	0.0802261	0.76552	0.76552	0.854939	166.587	Nonsig	202.077	1.37582	0.460293	0.0120727	0.0290057	1.73308	0.793335	0.000137338	0.000137338	0.000480566	Nonsig	FALSE	144.458	147.016	263.247	251.874
SNX17	ENSG00000115234	1.56171	0.643131	0.0297223	0.0297223	0.10453	166.372	Nonsig	136.039	2.3527	1.23432	1.87117e-12	1.82914e-11	2.75858	1.46393	1.62204e-13	0	1.92643e-12	Nonsig	FALSE	186.257	110.678	200.692	120.153
NENF	ENSG00000117691	2.0746	1.05283	0.000134597	0.000134597	0.00131199	165.913	Nonsig	102.467	2.52016	1.33352	2.28706e-14	2.86701e-13	3.23057	1.69179	0	0	0	Nonsig	FALSE	184.659	102.121	226.636	115.095
SERF2	ENSG00000140264	1.89875	0.925049	6.30999e-05	6.30999e-05	0.000681371	165.897	Nonsig	110.926	2.29277	1.19709	4.32543e-13	4.64841e-12	2.79956	1.4852	1.22125e-15	0	1.99036e-14	Nonsig	FALSE	149.886	90.845	178.39	104.25
PRPF6	ENSG00000101161	1.31455	0.394564	0.0996847	0.0996847	0.257866	165.715	Nonsig	160.098	1.71806	0.780777	3.31966e-06	1.39216e-05	1.76089	0.816308	7.52043e-06	7.52043e-06	3.12751e-05	Nonsig	FALSE	203.171	164.344	186.075	172.121
AAMP	ENSG00000127837	1.26881	0.343474	0.146981	0.146981	0.338472	165.68	Nonsig	165.75	1.64191	0.715374	1.33627e-05	5.18412e-05	1.79683	0.845456	3.50768e-06	3.50768e-06	1.52669e-05	Nonsig	FALSE	194.751	164.89	186.813	169.233
MRPL24	ENSG00000143314	1.91587	0.937998	0.000540343	0.000540343	0.00425956	165.05	Nonsig	110.193	2.37818	1.24986	2.31593e-13	2.57932e-12	2.88304	1.52759	6.32827e-15	0	9.25328e-14	Nonsig	FALSE	200.559	117.572	225.135	128.021
PGRMC1	ENSG00000101856	1.40263	0.488134	0.0387114	0.0387114	0.127825	164.557	Nonsig	146.118	1.20367	0.267437	0.116033	0.214193	1.06685	0.0933556	0.643833	0.643833	0.725742	Nonsig	FALSE	177.371	203.262	93.7061	138.758
CALM2	ENSG00000143933	1.1693	0.225639	0.310641	0.310641	0.538692	164.325	Nonsig	174.023	-1.32241	-0.403172	0.0257639	0.0575565	-1.11494	-0.156961	0.442009	0.442009	0.57531	Nonsig	FALSE	115.653	210.046	90.3671	159.688
ANXA7	ENSG00000138279	1.21596	0.282097	0.197751	0.197751	0.413043	164.167	Nonsig	169.61	1.21063	0.275757	0.0917516	0.175813	1.13865	0.187323	0.320932	0.320932	0.481225	Nonsig	FALSE	162.174	185.81	116.803	162.913
G6PD	ENSG00000160211	1.35998	0.443581	0.0815206	0.0815206	0.223042	163.974	Nonsig	153.514	1.81447	0.859552	2.44707e-07	1.20137e-06	2.11065	1.07769	1.38913e-08	1.38913e-08	8.34e-08	Nonsig	FALSE	230.225	176.705	235.97	183.908
NEDD8	ENSG00000129559	1.98529	0.98935	9.10155e-06	9.10155e-06	0.000124525	163.94	Nonsig	103.948	1.87496	0.906857	1.61022e-07	8.11474e-07	1.91655	0.938515	1.25556e-07	1.25556e-07	6.65264e-07	Nonsig	FALSE	145.245	106.615	117.461	98.4623
CBR1	ENSG00000159228	1.6043	0.68194	0.00476038	0.00476038	0.0249253	163.847	Nonsig	129.354	2.06163	1.04379	6.58799e-10	4.56791e-09	2.33459	1.22317	1.36346e-11	0	1.23804e-10	Nonsig	FALSE	213.475	143.7	215.329	149.49
SUMO2	ENSG00000188612	1.10234	0.140564	0.527321	0.527321	0.665892	163.508	Nonsig	185.517	1.06654	0.0929405	0.576046	0.65865	-1.03383	-0.0479999	0.800435	0.800435	0.847864	Nonsig	FALSE	184.622	239.041	129.927	212.834
MRPL53	ENSG00000204822	2.06749	1.04788	0.000206361	0.000206361	0.00188947	163.301	Nonsig	100.675	2.44866	1.29199	3.5969e-12	3.36692e-11	2.84973	1.51083	6.20615e-14	0	7.82886e-13	Nonsig	FALSE	203.672	115.645	193.603	110.535
MRPL9	ENSG00000143436	1.74436	0.802698	0.000301523	0.000301523	0.00260921	162.745	Nonsig	117.63	1.93607	0.953133	5.33628e-09	3.28134e-08	1.87391	0.906049	4.073e-07	4.073e-07	2.02228e-06	Nonsig	FALSE	207.008	148.303	154.213	132.827
HMGN1	ENSG00000205581	1.28644	0.36338	0.126726	0.126726	0.306788	162.738	Nonsig	156.601	1.042	0.0593587	0.736271	0.803142	-1.04154	-0.0587224	0.76347	0.76347	0.828357	Nonsig	FALSE	155.718	205.264	77.9159	128.437
NUCB1	ENSG00000104805	1.35599	0.439348	0.0760816	0.0760816	0.21215	162.602	Nonsig	152.987	1.80554	0.852432	7.80366e-07	3.56344e-06	2.14995	1.1043	5.35769e-09	5.35769e-09	3.38693e-08	Nonsig	FALSE	152.331	117.714	157.44	120.506
HNRNPA2B1	ENSG00000122566	1.06956	0.0970157	0.705804	0.705804	0.807721	162.572	Nonsig	188.742	-1.68743	-0.754828	1.61076e-05	6.17131e-05	-1.48894	-0.574286	0.00308816	0.00308816	0.00866423	Nonsig	FALSE	138.436	321.441	83.7615	197.17
WDR34	ENSG00000119333	1.79602	0.844804	0.00685919	0.00685919	0.0332599	162.533	Nonsig	116.325	2.45093	1.29333	1.46716e-12	1.46272e-11	3.49011	1.80327	0	0	0	Nonsig	FALSE	220.07	125.749	239.207	114.055
DUSP1	ENSG00000120129	9.39792	3.23234	0	0	0	162.396	0	21.8962	14.553	3.86324	0	0	1.42543	0.511396	0.0294092	0.0294092	0.0670118	Nonsig	0.511396	149.595	14.3278	15.7358	18.0564
PPM1G	ENSG00000115241	1.09837	0.135366	0.522762	0.522762	0.663652	162.214	Nonsig	186.019	1.24462	0.315708	0.0456805	0.0957485	1.30889	0.38834	0.0304109	0.0304109	0.0689845	Nonsig	FALSE	206.296	229.59	158.828	195.393
FBXW5	ENSG00000159069	1.61572	0.692178	0.0271456	0.0271456	0.0974151	161.888	Nonsig	129.49	2.33349	1.22249	1.0386e-10	7.97863e-10	3.44043	1.78259	1.11022e-16	0	2.03523e-15	Nonsig	FALSE	169.637	101.918	226.933	109.982
C19orf48	ENSG00000167747	1.87984	0.910612	0.00110508	0.00110508	0.00769193	161.013	Nonsig	109.775	2.65868	1.41071	2.55351e-15	3.57476e-14	3.0648	1.61579	1.5099e-14	0	2.0992e-13	Nonsig	FALSE	237.557	124.968	210.821	114.181
PSENEN	ENSG00000205155	1.75777	0.813746	0.00218624	0.00218624	0.0133972	160.931	Nonsig	116.117	2.3367	1.22447	2.7115e-12	2.58418e-11	2.707	1.43669	8.40439e-14	0	1.04368e-12	Nonsig	FALSE	154.11	91.822	176.296	106.619
SERTAD1	ENSG00000197019	3.85196	1.94559	5.9545e-11	0	2.45737e-09	160.672	Nonsig	53.773	6.22175	2.63732	0	0	3.32586	1.73373	3.33067e-16	0	5.80994e-15	Nonsig	FALSE	165.313	37.265	107.555	53.7423
ACTR2	ENSG00000138071	-1.51008	-0.594627	0.0334339	0.0334339	0.114445	160.36	Nonsig	298.899	-2.5175	-1.33199	4.99023e-12	4.56844e-11	-2.59349	-1.3749	8.43576e-11	0	6.81794e-10	Nonsig	FALSE	111.292	385.953	64.6068	263.21
PRR13	ENSG00000205352	1.3667	0.450698	0.0549589	0.0549589	0.166394	160.139	Nonsig	147.995	1.6441	0.717295	1.354e-05	5.24554e-05	1.66256	0.733406	4.97641e-05	4.97641e-05	0.000186026	Nonsig	FALSE	169.172	142.921	169.005	165.466
SPINT1	ENSG00000166145	-1.04642	-0.0654625	0.793954	0.793954	0.878053	160.104	Nonsig	214.264	1.26444	0.338503	0.0547587	0.112114	1.41173	0.497464	0.00941879	0.00941879	0.0240318	Nonsig	FALSE	149.063	164.723	180.798	210.813
MAPKAPK3	ENSG00000114738	1.30494	0.383987	0.170435	0.170435	0.376646	160.029	Nonsig	156.94	1.84826	0.886168	3.06614e-07	1.48417e-06	2.20591	1.14138	5.33643e-09	5.33643e-09	3.37445e-08	Nonsig	FALSE	203.788	154.094	216.209	161.715
SLC52A2	ENSG00000185803	1.59941	0.677539	0.0215284	0.0215284	0.0812658	159.967	Nonsig	129.321	2.07674	1.05432	6.61906e-09	4.01972e-08	2.67351	1.41874	1.82461e-11	0	1.62699e-10	Nonsig	FALSE	188.803	127.186	263.99	164.75
TPM3	ENSG00000143549	1.17735	0.235537	0.250806	0.250806	0.480608	159.779	Nonsig	169.64	1.20669	0.271053	0.0725474	0.143296	1.14365	0.193646	0.27154	0.27154	0.42775	Nonsig	FALSE	169.023	193.857	119.636	167.152
NDUFB4	ENSG00000065518	1.52055	0.604589	0.00541957	0.00541957	0.0275938	159.501	Nonsig	131.526	1.65837	0.729766	1.0202e-05	4.00795e-05	1.60793	0.685207	0.000159197	0.000159197	0.000551434	Nonsig	FALSE	158.255	132.045	135.083	135.122
CUTA	ENSG00000112514	1.73579	0.795597	0.00427377	0.00427377	0.0229872	159.499	Nonsig	117.447	2.10746	1.07551	4.63614e-09	2.87727e-08	2.60752	1.38268	5.551e-12	0	5.32629e-11	Nonsig	FALSE	150.327	99.5364	163.799	103.593
PYCARD	ENSG00000103490	1.84256	0.881714	0.00228953	0.00228953	0.01391	159.485	Nonsig	111.245	2.79126	1.48092	6.66134e-16	1.0032e-14	3.22005	1.68708	6.21725e-15	0	9.12681e-14	Nonsig	FALSE	138.997	69.4507	160.749	82.7978
ST13	ENSG00000100380	1.13777	0.186213	0.464629	0.464629	0.646697	159.447	Nonsig	174.314	-1.17428	-0.231775	0.214879	0.350268	-1.19055	-0.251633	0.214206	0.214206	0.358118	Nonsig	FALSE	142.022	229.099	89.5515	167.926
RNF181	ENSG00000168894	1.82379	0.866937	0.00247859	0.00247859	0.0148441	159.408	Nonsig	112.209	2.28855	1.19443	1.33712e-11	1.16007e-10	3.14569	1.65338	1.11022e-16	0	2.03523e-15	Nonsig	FALSE	158.161	96.2639	199.909	104.041
MRPS24	ENSG00000062582	2.06703	1.04756	6.41339e-05	6.41339e-05	0.00068991	159.314	Nonsig	98.3105	2.58712	1.37134	8.88178e-16	1.31428e-14	2.86605	1.51906	2.10942e-15	0	3.34987e-14	Nonsig	FALSE	173.152	93.1859	192.419	110.02
MMADHC	ENSG00000168288	1.47653	0.562209	0.0201457	0.0201457	0.0771499	159.311	Nonsig	133.977	1.20865	0.2734	0.13299	0.238644	1.13136	0.178052	0.353389	0.353389	0.520891	Nonsig	FALSE	151.566	172.581	96.0976	134.881
ATP5MC3	ENSG00000154518	1.66429	0.734903	0.00262357	0.00262357	0.015528	159.248	Nonsig	122.285	2.0978	1.06888	6.67862e-11	5.26628e-10	2.46001	1.29866	5.27178e-12	0	5.07801e-11	Nonsig	FALSE	181.155	120.123	165.818	110.662
CREB3	ENSG00000107175	1.59135	0.67025	0.0148016	0.0148016	0.0606659	158.95	Nonsig	127.159	2.16767	1.11615	4.52895e-10	3.22018e-09	2.44559	1.29018	1.39572e-11	0	1.26527e-10	Nonsig	FALSE	154.797	99.631	176.581	118.79
TRIB3	ENSG00000101255	-1.01145	-0.0164253	0.954619	0.954619	0.967233	158.87	Nonsig	205.989	1.41468	0.500474	0.00428617	0.0112178	1.62801	0.703112	0.00071252	0.00071252	0.00223663	Nonsig	FALSE	239.653	237.016	271.767	277.525
CD99	ENSG00000002586	1.48429	0.56977	0.0113584	0.0113584	0.0495699	158.837	Nonsig	135.418	1.85404	0.890674	4.50283e-08	2.43614e-07	2.02989	1.0214	3.02404e-08	3.02404e-08	1.72643e-07	Nonsig	FALSE	154.883	116.283	160.012	128.228
MAGED2	ENSG00000102316	1.29655	0.374683	0.118386	0.118386	0.291667	158.82	Nonsig	155.433	1.69938	0.765012	2.59985e-06	1.10692e-05	1.91716	0.938971	3.00635e-07	3.00635e-07	1.52178e-06	Nonsig	FALSE	118.488	97.1471	106.554	90.2255
CIAO2B	ENSG00000166595	2.03923	1.02802	0.000197565	0.000197565	0.00181994	158.62	Nonsig	99.4483	2.39717	1.26133	1.57714e-11	1.355e-10	2.785	1.47768	1.55542e-13	0	1.85224e-12	Nonsig	FALSE	169.577	98.5446	198.571	116.855
XRN2	ENSG00000088930	1.08185	0.1135	0.64108	0.64108	0.759578	158.597	Nonsig	182.331	-1.10981	-0.150317	0.389773	0.540208	-1.18806	-0.248613	0.208092	0.208092	0.353409	Nonsig	FALSE	153.728	235.115	85.9264	161.041
TECR	ENSG00000099797	1.65626	0.727927	0.0107532	0.0107532	0.0475041	158.466	Nonsig	122.108	2.25605	1.1738	2.7121e-11	2.2563e-10	2.60304	1.38019	4.54237e-12	0	4.42118e-11	Nonsig	FALSE	198.225	122.913	186.286	118.446
NBL1	ENSG00000158747	1.57987	0.659808	0.028699	0.028699	0.101703	158.347	Nonsig	128.485	2.21634	1.14818	4.46181e-10	3.17449e-09	2.86018	1.51611	1.66089e-13	0	1.96839e-12	Nonsig	FALSE	172.722	109.118	232.4	134.705
NDUFAF2	ENSG00000164182	2.08836	1.06237	3.6277e-05	3.6277e-05	0.000422698	157.798	Nonsig	95.7454	2.32528	1.2174	4.88454e-12	4.4754e-11	2.60196	1.3796	2.778e-12	0	2.78274e-11	Nonsig	FALSE	170.363	101.429	147.98	90.7176
PHF5A	ENSG00000100410	1.31269	0.392526	0.112339	0.112339	0.280741	157.785	Nonsig	152.132	1.60499	0.682568	6.48398e-05	0.000229036	1.48569	0.571137	0.00272144	0.00272144	0.00773377	Nonsig	FALSE	220.857	190.618	154.361	169.538
PPP4C	ENSG00000149923	1.23457	0.304012	0.257986	0.257986	0.484373	157.651	Nonsig	162.753	1.71317	0.776668	1.15443e-05	4.50243e-05	2.16866	1.11681	4.94283e-09	4.94283e-09	3.13978e-08	Nonsig	FALSE	172.569	140.922	207.917	156.799
MTCH2	ENSG00000109919	1.26417	0.338188	0.134655	0.134655	0.31944	157.358	Nonsig	156.055	1.49971	0.584688	0.000284162	0.000906124	1.64885	0.721463	5.6579e-05	5.6579e-05	0.000210234	Nonsig	FALSE	177.256	164.103	151.203	149.216
PSMD7	ENSG00000103035	1.48167	0.567228	0.0184574	0.0184574	0.0720583	157.24	Nonsig	131.886	1.26278	0.336601	0.0551968	0.112906	1.25662	0.329548	0.0942413	0.0942413	0.184145	Nonsig	FALSE	165.771	180.661	98.5325	124.708
CDC42EP1	ENSG00000128283	1.21584	0.281958	0.311265	0.311265	0.539484	157.229	Nonsig	165.238	1.71833	0.78101	1.00705e-05	3.95912e-05	1.77256	0.825835	0.00013259	0.00013259	0.000465409	Nonsig	FALSE	136.105	110.762	209.632	197.775
NDUFA6	ENSG00000184983	2.22673	1.15492	1.44995e-06	1.44995e-06	2.42171e-05	157.086	Nonsig	88.7381	1.7975	0.845988	8.30296e-07	3.76853e-06	2.05094	1.03629	2.35961e-08	2.35961e-08	1.37118e-07	Nonsig	FALSE	161.712	124.172	125.937	98.8452
VAMP3	ENSG00000049245	-1.11789	-0.160779	0.484295	0.484295	0.663652	157.01	Nonsig	218.4	-1.20837	-0.273062	0.107805	0.201158	-1.35213	-0.435229	0.0203769	0.0203769	0.0482522	Nonsig	FALSE	129.469	216.255	86.1635	185.178
CENPB	ENSG00000125817	-1.0691	-0.0964017	0.747605	0.747605	0.839765	156.413	Nonsig	214.796	1.46975	0.555572	0.00306832	0.00824158	1.65941	0.730674	0.000438884	0.000438884	0.00142165	Nonsig	FALSE	205.164	195.202	217.309	217.739
SZRD1	ENSG00000055070	1.08738	0.120851	0.645845	0.645845	0.763629	156.306	Nonsig	183.57	1.48075	0.566324	0.000866177	0.00256999	1.36793	0.451995	0.0153407	0.0153407	0.0374062	Nonsig	FALSE	168.201	158.797	156.725	187.837
RIC8A	ENSG00000177963	1.31587	0.396017	0.133291	0.133291	0.317362	155.981	Nonsig	151.822	1.75	0.807358	2.32372e-06	9.96078e-06	2.07257	1.05142	1.01754e-07	1.01754e-07	5.44835e-07	Nonsig	FALSE	167.436	133.765	179.984	143.592
CAPZA1	ENSG00000116489	1.03853	0.0545383	0.83663	0.83663	0.908126	155.883	Nonsig	187.043	-1.69902	-0.764705	2.58573e-05	9.63663e-05	-1.42643	-0.51241	0.0141167	0.0141167	0.0346906	Nonsig	FALSE	116.427	272.641	75.9501	170.929
ABRACL	ENSG00000146386	1.22145	0.2886	0.240846	0.240846	0.4678	155.865	Nonsig	159.208	1.21965	0.286472	0.109872	0.20467	1.13593	0.183878	0.331663	0.331663	0.493922	Nonsig	FALSE	141.738	160.425	97.9584	138.769
BAG3	ENSG00000151929	-1.32313	-0.403954	0.0721793	0.0721793	0.204102	155.709	Nonsig	259.694	-1.13522	-0.18297	0.268348	0.406576	-1.024	-0.034211	0.849359	0.849359	0.88611	Nonsig	FALSE	157.866	249.618	154.869	258.083
NOC2L	ENSG00000188976	1.39755	0.482898	0.0533578	0.0533578	0.162856	155.559	Nonsig	142.201	1.85973	0.895092	5.30772e-08	2.8451e-07	2.25488	1.17305	6.65332e-10	6.65332e-10	4.73106e-09	Nonsig	FALSE	202.357	151.815	210.117	153.51
SYNGR2	ENSG00000108639	1.45189	0.537931	0.0608812	0.0608812	0.179792	155.472	Nonsig	137.399	1.9103	0.933803	2.26826e-07	1.12057e-06	2.48694	1.31437	2.07836e-10	2.07836e-10	1.58869e-09	Nonsig	FALSE	162.069	118.704	240.629	160.567
FBXO2	ENSG00000116661	1.68273	0.750808	0.00763808	0.00763808	0.0363457	155.354	Nonsig	118.152	2.40872	1.26826	1.7093e-12	1.68283e-11	3.04665	1.60722	2.22045e-16	0	3.96943e-15	Nonsig	FALSE	116.294	67.2717	158.773	85.7774
KHDRBS1	ENSG00000121774	-1.06606	-0.0922911	0.675573	0.675573	0.787674	155.3	Nonsig	206.75	-1.13931	-0.188162	0.246305	0.383068	-1.37631	-0.46081	0.0136336	0.0136336	0.0336106	Nonsig	FALSE	168.947	266.002	102.746	224.454
GPAA1	ENSG00000197858	1.64175	0.715232	0.0180535	0.0180535	0.0708593	154.419	Nonsig	120.887	2.31286	1.20968	2.43184e-11	2.03465e-10	3.09568	1.63025	1.77636e-15	0	2.83506e-14	Nonsig	FALSE	215.274	130.431	240.516	129.024
VARS1	ENSG00000204394	1.33164	0.413206	0.120083	0.120083	0.294647	154.347	Nonsig	148.625	1.84403	0.882862	2.22481e-07	1.09984e-06	2.26455	1.17923	9.68672e-10	9.68672e-10	6.72947e-09	Nonsig	FALSE	205.315	155.786	218.272	159.44
HDAC1	ENSG00000116478	1.33568	0.417575	0.0532678	0.0532678	0.16275	154.145	Nonsig	144.43	1.33294	0.414606	0.00988999	0.024191	1.34618	0.428875	0.0200388	0.0200388	0.0475577	Nonsig	FALSE	152.659	158.718	109.253	129.275
DDX5	ENSG00000108654	1.26886	0.34353	0.144002	0.144002	0.333761	154.143	Nonsig	151.671	-1.14037	-0.189502	0.261944	0.398845	-1.24311	-0.313958	0.123087	0.123087	0.230522	Nonsig	FALSE	127.301	200.257	91.6536	179.676
IER5	ENSG00000162783	1.89928	0.92545	3.42072e-05	3.42072e-05	0.000401051	154.039	Nonsig	102.371	2.3645	1.24153	7.9825e-14	9.41304e-13	-1.34348	-0.425975	0.0194813	0.0194813	0.0464076	Nonsig	-0.425975	152.582	89.8848	50.6729	110.66
LSM7	ENSG00000130332	1.74793	0.805644	0.00212969	0.00212969	0.0131055	153.989	Nonsig	113.063	2.25885	1.17559	3.38263e-11	2.77232e-10	2.46928	1.30409	7.68807e-12	0	7.23385e-11	Nonsig	FALSE	188.878	116.055	163.8	108.3
PRKCSH	ENSG00000130175	1.29865	0.377011	0.103159	0.103159	0.264279	153.549	Nonsig	150.572	1.66346	0.734191	1.05851e-05	4.14517e-05	1.9175	0.939225	4.92788e-07	4.92788e-07	2.4241e-06	Nonsig	FALSE	170.331	142.758	164.709	140.915
ATAD3A	ENSG00000197785	1.56035	0.641867	0.0225677	0.0225677	0.084181	153.404	Nonsig	126.063	2.25398	1.17247	4.08946e-11	3.32323e-10	2.83812	1.50494	1.54654e-13	0	1.84264e-12	Nonsig	FALSE	189.332	117.441	201.169	117.627
POLE3	ENSG00000148229	1.2995	0.377954	0.101581	0.101581	0.261594	153.112	Nonsig	148.925	1.43465	0.520698	0.00124122	0.00357974	1.50389	0.588699	0.000853539	0.000853539	0.00264508	Nonsig	FALSE	207.488	201.092	159.758	171.37
NT5C	ENSG00000125458	1.9806	0.985938	0.00122698	0.00122698	0.00836337	153.015	Nonsig	99.5252	2.98518	1.57782	0	0	4.1868	2.06585	0	0	0	0	FALSE	207.438	97.1593	287.657	114.023
SPHK1	ENSG00000176170	1.99067	0.993255	0.000590497	0.000590497	0.00457988	152.972	Nonsig	98.6832	2.73593	1.45203	9.99201e-15	1.30989e-13	3.64004	1.86395	0	0	0	Nonsig	FALSE	89.9796	46.0377	165.758	75.7864
BAG6	ENSG00000204463	1.31268	0.392511	0.1278	0.1278	0.30853	152.232	Nonsig	148.472	1.81211	0.857669	3.44312e-07	1.65394e-06	1.92762	0.94682	8.11474e-07	8.11474e-07	3.87978e-06	Nonsig	FALSE	180.6	139.414	172.173	147.47
SLC25A11	ENSG00000108528	1.63637	0.710497	0.0154558	0.0154558	0.0626792	151.991	Nonsig	119.146	2.28788	1.19401	2.91182e-11	2.40962e-10	3.14356	1.6524	3.33067e-16	0	5.80994e-15	Nonsig	FALSE	181.925	111.148	193.188	101.982
CUEDC2	ENSG00000107874	1.88967	0.918131	0.00237122	0.00237122	0.0142992	151.87	Nonsig	102.91	2.51989	1.33336	6.30163e-13	6.60488e-12	3.60379	1.84951	0	0	0	Nonsig	FALSE	155.044	86.1367	176.241	80.5958
SRSF3	ENSG00000112081	1.62026	0.696225	0.00474647	0.00474647	0.0248639	151.65	Nonsig	116.608	1.43435	0.520396	0.00138371	0.00396119	-1.09416	-0.129825	0.49969	0.49969	0.634755	Nonsig	FALSE	180.67	173.667	77.4359	134.406
RRP9	ENSG00000114767	1.67615	0.745152	0.0108669	0.0108669	0.0478294	151.628	Nonsig	115.903	2.35083	1.23317	1.85196e-12	1.81358e-11	2.73036	1.44909	2.23077e-12	0	2.2589e-11	Nonsig	FALSE	219.439	130.319	190.94	115.713
QARS1	ENSG00000172053	1.45016	0.536213	0.0190441	0.0190441	0.073853	151.474	Nonsig	132.761	1.79611	0.844874	3.29662e-07	1.58772e-06	2.03003	1.0215	3.89382e-08	3.89382e-08	2.18941e-07	Nonsig	FALSE	163.266	126.784	156.408	126.139
WDR18	ENSG00000065268	1.66456	0.735137	0.0169779	0.0169779	0.0674211	151.337	Nonsig	116.906	2.48508	1.31329	6.6247e-13	6.91722e-12	3.27094	1.70971	7.77156e-16	0	1.2911e-14	Nonsig	FALSE	194.531	109.447	193.619	98.7293
RRAGA	ENSG00000155876	1.14397	0.194049	0.384047	0.384047	0.606407	151.283	Nonsig	166.563	1.42148	0.507393	0.00350773	0.00932534	1.44866	0.534716	0.00277978	0.00277978	0.00788453	Nonsig	FALSE	144.446	140.837	136.898	152.849
AHSA1	ENSG00000100591	1.2535	0.325963	0.144015	0.144015	0.333761	150.813	Nonsig	151.064	1.32887	0.410205	0.0103703	0.0252566	1.38759	0.472582	0.00821614	0.00821614	0.0211983	Nonsig	FALSE	179.026	186.828	135.321	156.378
PHLDA3	ENSG00000174307	1.12168	0.165663	0.561916	0.561916	0.692693	150.703	Nonsig	171.595	1.55046	0.632701	0.000442509	0.00136913	1.91114	0.934433	5.51995e-06	5.51995e-06	2.33383e-05	Nonsig	FALSE	116.837	105.413	220.278	191.493
RANBP1	ENSG00000099901	1.49153	0.576792	0.00813536	0.00813536	0.0381396	150.666	Nonsig	127.256	1.58087	0.660715	2.71362e-05	0.000100826	1.68888	0.756065	3.19386e-05	3.19386e-05	0.000122614	Nonsig	FALSE	185.656	162.868	123.59	117.531
ATP1B3	ENSG00000069849	1.03695	0.052347	0.819031	0.819031	0.89467	150.106	Nonsig	180.774	1.1098	0.150305	0.357234	0.501952	1.08329	0.115426	0.527302	0.527302	0.664574	Nonsig	FALSE	154.629	192.916	127.195	188.063
IFITM2	ENSG00000185201	1.35642	0.439806	0.100909	0.100909	0.260187	150.014	Nonsig	140.485	1.83788	0.878044	2.43213e-06	1.04012e-05	2.43447	1.28361	1.95143e-10	1.95143e-10	1.49679e-09	Nonsig	FALSE	154.876	117.328	185.622	126.085
DDX39A	ENSG00000123136	1.65675	0.728353	0.00607997	0.00607997	0.0302055	150.003	Nonsig	115.452	2.14565	1.10141	7.85541e-11	6.13717e-10	2.29537	1.19873	2.56245e-10	2.56245e-10	1.93227e-09	Nonsig	FALSE	226.904	147.546	169.717	121.335
SNHG6	ENSG00000245910	2.4032	1.26496	1.70134e-07	1.70134e-07	3.55803e-06	149.511	Nonsig	78.2647	2.16293	1.11299	5.51567e-10	3.8657e-09	2.25008	1.16998	4.23437e-10	4.23437e-10	3.10289e-09	Nonsig	FALSE	162.048	103.112	175.938	124.532
NT5DC2	ENSG00000168268	1.61478	0.691337	0.0129589	0.0129589	0.0549899	149.501	Nonsig	118.502	2.36967	1.24469	4.15001e-13	4.47735e-12	2.83104	1.50133	5.89528e-14	0	7.45779e-13	Nonsig	FALSE	189.658	111.727	126.838	74.215
CDC34	ENSG00000099804	1.27693	0.352675	0.23167	0.23167	0.454879	149.475	Nonsig	150.555	1.97405	0.981157	2.90609e-07	1.41134e-06	2.55064	1.35086	1.14075e-10	1.14075e-10	9.06753e-10	Nonsig	FALSE	152.268	107.948	224.919	146.433
MRPS18B	ENSG00000204568	1.55496	0.636876	0.00831165	0.00831165	0.0387945	149.392	Nonsig	122.181	2.01042	1.00749	6.53802e-10	4.5351e-09	2.10777	1.07572	9.30197e-09	9.30197e-09	5.71428e-08	Nonsig	FALSE	218.25	151.009	175.107	135.739
ERGIC3	ENSG00000125991	1.82413	0.867209	0.000445398	0.000445398	0.00361964	149.321	Nonsig	104.701	2.32642	1.21811	4.36651e-13	4.68571e-12	2.80214	1.48653	9.21485e-15	0	1.31891e-13	Nonsig	FALSE	153.898	92.1391	186.837	109.641
NDUFV1	ENSG00000167792	1.6987	0.764429	0.004485	0.004485	0.0238445	149.277	Nonsig	112.374	2.27616	1.1866	2.04348e-12	1.98701e-11	2.76564	1.46761	3.89688e-14	0	5.09722e-13	Nonsig	FALSE	177.009	108.539	190.876	113.57
S100A13	ENSG00000189171	1.93344	0.951173	0.000164063	0.000164063	0.00155573	149.256	Nonsig	98.5012	2.54062	1.34518	3.0087e-14	3.71674e-13	2.8199	1.49564	1.03695e-13	0	1.26727e-12	Nonsig	FALSE	136.59	74.7169	156.227	91.3939
DTYMK	ENSG00000168393	2.1467	1.10212	0.000164086	0.000164086	0.00155573	149.224	Nonsig	89.3864	3.00192	1.58588	0	0	3.45379	1.78818	0	0	0	Nonsig	FALSE	214.013	99.61	204.464	97.6255
POLR2G	ENSG00000168002	1.93719	0.953963	2.88724e-05	2.88724e-05	0.000347847	148.861	Nonsig	97.591	1.92128	0.942067	9.03681e-09	5.38135e-08	2.23863	1.16262	9.82218e-11	0	7.87467e-10	Nonsig	FALSE	168.689	121.819	140.414	101.458
MPG	ENSG00000103152	1.69782	0.763686	0.0187755	0.0187755	0.0730111	148.775	Nonsig	113.186	2.73984	1.45409	1.38778e-14	1.78222e-13	3.62047	1.85618	0	0	0	Nonsig	FALSE	146.299	74.8616	201.665	92.8154
DGCR6L	ENSG00000128185	1.89136	0.919426	0.00607525	0.00607525	0.0302006	148.522	Nonsig	100.649	3.00407	1.58692	6.66134e-16	1.0032e-14	4.58819	2.19793	0	0	0	0	FALSE	159.158	74.2236	213.66	77.7806
ZBED2	ENSG00000177494	1.45728	0.543281	0.0149443	0.0149443	0.0611071	148.448	Nonsig	127.13	1.1617	0.216234	0.198992	0.327927	1.02494	0.0355447	0.854193	0.854193	0.886925	Nonsig	FALSE	105.831	126.226	99.5633	153.476
CYB5R1	ENSG00000159348	1.4198	0.505693	0.0266579	0.0266579	0.0960293	148.244	Nonsig	132.846	1.75105	0.808222	1.08839e-06	4.87379e-06	2.23823	1.16236	1.95083e-10	1.95083e-10	1.49679e-09	Nonsig	FALSE	95.2095	75.6854	198.302	144.746
TM7SF3	ENSG00000064115	1.20229	0.265785	0.221673	0.221673	0.445742	148.208	Nonsig	154.133	1.09232	0.127397	0.428619	0.550027	-1.01768	-0.0252792	0.892687	0.892687	0.91603	Nonsig	FALSE	121.159	153.411	102.958	166.354
MYO1C	ENSG00000197879	1.17857	0.237032	0.348648	0.348648	0.565541	148.201	Nonsig	161.042	1.60997	0.687032	3.97642e-05	0.000144248	1.93111	0.949428	5.30632e-07	5.30632e-07	2.59596e-06	Nonsig	FALSE	171.722	149.125	164.258	140.168
WDR77	ENSG00000116455	1.34079	0.423081	0.0882945	0.0882945	0.235944	148.089	Nonsig	140.17	1.73097	0.791583	1.81277e-06	7.87618e-06	1.72348	0.785325	1.34953e-05	1.34953e-05	5.42284e-05	Nonsig	FALSE	183.549	147.692	158.422	149.217
SUMO1	ENSG00000116030	1.40333	0.488857	0.0834489	0.0834489	0.22652	147.907	Nonsig	130.255	-1.16909	-0.22538	0.29658	0.44177	-1.23265	-0.301762	0.15493	0.15493	0.277582	Nonsig	FALSE	116.936	187.638	59.0626	114.973
HSPBP1	ENSG00000133265	1.77829	0.830489	0.00390232	0.00390232	0.0213588	147.787	Nonsig	106.624	2.47923	1.30989	5.43676e-13	5.75306e-12	3.14323	1.65225	9.99201e-16	0	1.64045e-14	Nonsig	FALSE	184.469	103.992	209.491	110.569
ARF3	ENSG00000134287	-1.4325	-0.518532	0.0233458	0.0233458	0.08643	147.603	Nonsig	269.115	-1.08092	-0.112255	0.493428	0.615197	-1.06564	-0.0917221	0.614215	0.614215	0.698243	Nonsig	FALSE	152.367	229.656	162.13	282.684
KDELR2	ENSG00000136240	-1.22858	-0.296997	0.159254	0.159254	0.35786	146.897	Nonsig	226.926	-1.15182	-0.203921	0.198361	0.327064	-1.27505	-0.350552	0.0494309	0.0494309	0.105972	Nonsig	FALSE	153.912	245.582	117.4	241.25
GTF3C6	ENSG00000155115	1.43381	0.519857	0.046175	0.046175	0.146033	146.896	Nonsig	127.418	1.44359	0.529657	0.00293072	0.00790375	1.36233	0.446074	0.0253427	0.0253427	0.058668	Nonsig	FALSE	153.047	146.484	118.22	138.702
PTPA	ENSG00000119383	1.46302	0.548952	0.0638339	0.0638339	0.186282	146.834	Nonsig	128.619	2.14221	1.0991	3.07589e-10	2.22284e-09	2.56588	1.35945	1.49529e-11	0	1.34713e-10	Nonsig	FALSE	180.354	117.756	190.256	123.054
NELFB	ENSG00000188986	1.24317	0.314025	0.281378	0.281378	0.503447	146.752	Nonsig	151.324	1.95204	0.964982	8.79203e-08	4.59012e-07	2.30727	1.20619	8.9757e-09	8.9757e-09	5.53312e-08	Nonsig	FALSE	185.987	133.325	211.584	152.363
SERBP1	ENSG00000142864	1.01845	0.0263711	0.918972	0.918972	0.941411	146.614	Nonsig	178.586	-1.50909	-0.593676	0.00167988	0.00474256	-1.36026	-0.443884	0.0274547	0.0274547	0.0630279	Nonsig	FALSE	143.429	296.992	80.4739	172.747
ATP5PF	ENSG00000154723	1.86634	0.900209	3.36703e-05	3.36703e-05	0.000396189	146.603	Nonsig	98.5298	1.72274	0.784704	3.68609e-06	1.53677e-05	1.64566	0.718669	9.63987e-05	9.63987e-05	0.000345877	Nonsig	FALSE	135.733	108.946	104.738	102.037
KIF1C	ENSG00000129250	-1.02737	-0.0389531	0.868604	0.868604	0.930099	146.517	Nonsig	192.015	1.39263	0.477817	0.00306801	0.00824158	1.51182	0.596282	0.00105727	0.00105727	0.00322454	Nonsig	FALSE	140.126	140.465	200.161	216.964
MRPL58	ENSG00000167862	1.83488	0.875686	0.0015118	0.0015118	0.00993769	146.501	Nonsig	101.991	2.29527	1.19866	2.75528e-11	2.2905e-10	2.70262	1.43436	6.62803e-14	0	8.3422e-13	Nonsig	FALSE	190.096	115.364	216.817	130.83
FAM32A	ENSG00000105058	1.30382	0.382741	0.0766927	0.0766927	0.213408	146.284	Nonsig	141.668	1.50504	0.589805	0.000333176	0.00105027	1.45749	0.543486	0.0025226	0.0025226	0.00720449	Nonsig	FALSE	152.384	140.56	130.611	144.321
HSPA9	ENSG00000113013	1.08818	0.121911	0.615781	0.615781	0.738195	145.894	Nonsig	165.771	-1.31098	-0.390643	0.0269791	0.0599919	-1.28375	-0.360366	0.0732233	0.0732233	0.148522	Nonsig	FALSE	146.819	265.057	83.1953	168.89
KDM1A	ENSG00000004487	-1.00625	-0.00899131	0.966773	0.966773	0.975801	145.675	Nonsig	183.187	1.03205	0.045507	0.780061	0.840191	-1.04959	-0.0698213	0.698843	0.698843	0.775458	Nonsig	FALSE	161.13	215.842	110.717	185.859
DYNLRB1	ENSG00000125971	1.48665	0.572067	0.0270798	0.0270798	0.0972099	145.457	Nonsig	124.235	1.89824	0.924661	2.52138e-08	1.41298e-07	2.07008	1.04969	1.73214e-08	1.73214e-08	1.02614e-07	Nonsig	FALSE	149.569	109.749	163.623	129.401
MRPL11	ENSG00000174547	1.89596	0.922925	0.000877498	0.000877498	0.00638994	145.453	Nonsig	98.3566	2.46367	1.30081	6.01741e-14	7.18799e-13	3.13365	1.64785	0	0	0	Nonsig	FALSE	194.08	109.814	185.043	96.8433
FABP5	ENSG00000164687	1.67134	0.741009	0.00191219	0.00191219	0.0119897	145.302	Nonsig	108.348	1.38025	0.464929	0.0074708	0.0187135	1.40838	0.494041	0.007246	0.007246	0.0188895	Nonsig	FALSE	150.933	150.479	120.371	135.973
DEGS1	ENSG00000143753	-1.06913	-0.0964313	0.676058	0.676058	0.788103	144.892	Nonsig	195.396	1.05925	0.0830448	0.607393	0.686663	-1.03397	-0.0481947	0.786608	0.786608	0.835624	Nonsig	FALSE	143.821	188.94	113.378	189.229
AGPAT2	ENSG00000169692	1.77679	0.829273	0.00649931	0.00649931	0.0318847	144.884	Nonsig	104.546	2.49989	1.32186	1.48348e-12	1.47632e-11	3.14691	1.65394	1.04361e-14	0	1.4823e-13	Nonsig	FALSE	159.891	89.6308	215.994	114.323
MRPL15	ENSG00000137547	1.61705	0.693366	0.00270205	0.00270205	0.0159095	144.72	Nonsig	111.947	1.59963	0.677736	5.34688e-05	0.000191103	1.56864	0.649515	0.000383335	0.000383335	0.00125482	Nonsig	FALSE	160.954	139.221	134.222	136.785
NRBP1	ENSG00000115216	1.27906	0.355088	0.124346	0.124346	0.302283	144.553	Nonsig	143.839	1.66219	0.733087	6.40333e-06	2.58843e-05	1.75332	0.81009	1.0159e-05	1.0159e-05	4.14983e-05	Nonsig	FALSE	153.884	128.967	159.699	148.829
SNRNP70	ENSG00000104852	1.17743	0.235641	0.313663	0.313663	0.542439	144.521	Nonsig	156.437	1.6872	0.754627	7.66495e-06	3.06196e-05	1.55945	0.641034	0.000546456	0.000546456	0.00174803	Nonsig	FALSE	201.193	165.913	149.712	156.877
SNHG32	ENSG00000204387	2.28145	1.18995	1.28152e-06	1.28152e-06	2.16912e-05	144.095	Nonsig	79.49	2.20523	1.14093	1.12054e-10	8.57226e-10	2.00491	1.00354	3.09062e-08	3.09062e-08	1.76039e-07	Nonsig	FALSE	131.678	82.2188	120.959	97.1954
UBXN1	ENSG00000162191	1.65932	0.730595	0.00346058	0.00346058	0.0194803	143.998	Nonsig	110.311	2.07177	1.05086	1.81176e-10	1.35181e-09	2.33126	1.22111	1.36677e-10	1.36677e-10	1.07229e-09	Nonsig	FALSE	162.707	109.283	150.856	105.447
PCBP2	ENSG00000197111	-1.01699	-0.0242989	0.912836	0.912836	0.939748	143.967	Nonsig	186.326	1.24476	0.315864	0.04536	0.0951399	1.24807	0.319696	0.0748508	0.0748508	0.151342	Nonsig	FALSE	183.041	204.84	138.472	180.878
SNRPA	ENSG00000077312	1.26355	0.337488	0.193368	0.193368	0.407475	143.905	Nonsig	144.724	1.71192	0.775612	6.20885e-06	2.51396e-05	1.30162	0.380305	0.049633	0.049633	0.106374	Nonsig	FALSE	209.197	170.571	123.635	156.609
DVL1	ENSG00000107404	1.5113	0.595787	0.0416953	0.0416953	0.135394	143.814	Nonsig	122.838	2.13231	1.09242	1.27956e-09	8.54447e-09	2.51997	1.3334	3.29164e-10	3.29164e-10	2.44578e-09	Nonsig	FALSE	160.05	105.143	200.949	132.594
UBXN6	ENSG00000167671	1.609	0.686164	0.0188917	0.0188917	0.0733876	143.651	Nonsig	114.796	2.33762	1.22504	7.06513e-12	6.34166e-11	2.94308	1.55733	2.0095e-14	0	2.75265e-13	Nonsig	FALSE	139.593	83.5819	187.148	105.224
BZW1	ENSG00000082153	1.17104	0.227792	0.436086	0.436086	0.62375	143.648	Nonsig	151.144	-1.77514	-0.82793	5.82933e-05	0.000207172	-1.60589	-0.68337	0.000678029	0.000678029	0.00213738	Nonsig	FALSE	101.284	247.125	58.8056	149.81
SNX5	ENSG00000089006	1.77571	0.828395	0.000288311	0.000288311	0.00251502	143.455	Nonsig	101.332	1.33987	0.422094	0.00993271	0.0242901	1.19461	0.256545	0.170456	0.170456	0.29987	Nonsig	FALSE	148.51	153.516	75.9864	101.582
ACSS2	ENSG00000131069	1.2448	0.315913	0.182328	0.182328	0.390448	143.454	Nonsig	146.305	1.65752	0.729029	7.28731e-06	2.92115e-05	2.03893	1.02781	3.2696e-08	3.2696e-08	1.85667e-07	Nonsig	FALSE	169.146	142.129	129.334	103.861
ZFP36	ENSG00000128016	2.18376	1.12681	3.09658e-06	3.09658e-06	4.76516e-05	143.37	Nonsig	82.8523	1.70126	0.7666	2.10245e-05	7.94014e-05	-2.46647	-1.30245	2.36456e-10	2.36456e-10	1.7903e-09	Nonsig	-1.30245	99.7883	82.0199	20.8789	84.1685
HNRNPL	ENSG00000104824	-1.07308	-0.101754	0.646539	0.646539	0.764131	143.295	Nonsig	194.699	1.16935	0.225707	0.15671	0.273341	1.0841	0.116504	0.507665	0.507665	0.643311	Nonsig	FALSE	193.654	230.821	149.5	223.46
CITED2	ENSG00000164442	11.1297	3.47635	0	0	0	143.275	0	16.1771	14.675	3.87529	0	0	2.91368	1.54284	6.79456e-14	0	8.53257e-13	Nonsig	1.54284	149.112	14.088	25.1895	13.969
IFI27L2	ENSG00000119632	2.1766	1.12208	0.000225761	0.000225761	0.00204157	142.981	Nonsig	84.6634	3.14992	1.65532	0	0	4.07932	2.02833	0	0	0	0	FALSE	123.853	54.7295	198.068	79.8133
DGUOK	ENSG00000114956	1.66457	0.735152	0.00380878	0.00380878	0.0209987	142.865	Nonsig	108.741	1.98472	0.988935	9.827e-09	5.81268e-08	2.15026	1.10451	3.16704e-09	3.16704e-09	2.06222e-08	Nonsig	FALSE	167.925	117.92	146.468	110.313
PLXNB2	ENSG00000196576	1.02864	0.0407448	0.858684	0.858684	0.924242	142.814	Nonsig	178.127	1.40449	0.490047	0.00401883	0.0105821	1.55991	0.641467	0.00075087	0.00075087	0.00234711	Nonsig	FALSE	148	147.337	173.663	183.568
TIMM8B	ENSG00000150779	1.66301	0.733796	0.00827841	0.00827841	0.0386712	142.782	Nonsig	110.067	2.08053	1.05695	8.75838e-09	5.22825e-08	3.05245	1.60997	1.31006e-14	0	1.83623e-13	Nonsig	FALSE	142.824	95.5355	180.235	97.3195
SERPINH1	ENSG00000149257	1.05693	0.0798834	0.736219	0.736219	0.830345	142.762	Nonsig	172.779	1.35284	0.435991	0.0108986	0.0264266	1.5042	0.588999	0.00200839	0.00200839	0.00584583	Nonsig	FALSE	150.824	155.602	123.601	135.113
MRPS12	ENSG00000128626	1.60126	0.679212	0.0159087	0.0159087	0.0640922	142.525	Nonsig	114.089	2.16151	1.11204	4.61542e-10	3.27638e-09	2.82123	1.49633	3.25961e-13	0	3.7133e-12	Nonsig	FALSE	165.806	107.15	201.407	118.395
MRPS16	ENSG00000182180	1.16891	0.22516	0.354866	0.354866	0.572965	142.359	Nonsig	154.417	1.38322	0.468033	0.00472452	0.0122776	1.49147	0.576732	0.00132863	0.00132863	0.0039857	Nonsig	FALSE	172.836	174.04	151.425	164.723
EIF3B	ENSG00000106263	1.19957	0.262522	0.211851	0.211851	0.433323	142.203	Nonsig	149.379	1.54792	0.630334	3.3268e-05	0.000122149	1.42757	0.513557	0.00351826	0.00351826	0.00977753	Nonsig	FALSE	186.087	166.766	153.359	173.655
LMF2	ENSG00000100258	1.77201	0.825384	0.00252685	0.00252685	0.0150655	142.032	Nonsig	102.971	2.40515	1.26613	4.50751e-13	4.82294e-12	2.9837	1.5771	1.77636e-15	0	2.83506e-14	Nonsig	FALSE	149.11	86.734	196.942	109.214
XBP1	ENSG00000100219	1.35445	0.43771	0.0688332	0.0688332	0.196897	141.633	Nonsig	132.282	1.67271	0.742187	6.97135e-06	2.80213e-05	1.16295	0.217793	0.23013	0.23013	0.374515	Nonsig	FALSE	168.622	140.331	110.273	154.202
SRSF1	ENSG00000136450	1.06352	0.0888535	0.70282	0.70282	0.805321	141.567	Nonsig	165.466	-1.08961	-0.123817	0.479019	0.603851	-1.28341	-0.359988	0.0705213	0.0705213	0.143983	Nonsig	FALSE	173.564	259.736	80.0405	161.806
ATP6V1G1	ENSG00000136888	1.33256	0.414198	0.0824916	0.0824916	0.224838	141.438	Nonsig	132.787	1.29443	0.372314	0.0394568	0.084248	1.1873	0.247688	0.205678	0.205678	0.350117	Nonsig	FALSE	121.174	129.395	98.3924	131.153
FAM83H	ENSG00000180921	-1.34558	-0.428233	0.0831114	0.0831114	0.226013	141.29	Nonsig	242.989	1.07634	0.10614	0.544727	0.629363	1.18349	0.243047	0.220246	0.220246	0.364027	Nonsig	FALSE	169.363	220.049	209.789	294.399
GTF2F1	ENSG00000125651	1.1153	0.157436	0.501839	0.501839	0.663652	140.573	Nonsig	159.708	1.44526	0.531328	0.00131135	0.00376805	1.4408	0.526873	0.00298872	0.00298872	0.00842045	Nonsig	FALSE	170.771	163.883	147.735	165.932
TMEM259	ENSG00000182087	1.36818	0.452262	0.0947023	0.0947023	0.248561	140.353	Nonsig	132.221	1.97847	0.984385	4.01841e-08	2.19342e-07	2.44092	1.28742	1.76679e-10	1.76679e-10	1.36407e-09	Nonsig	FALSE	157.377	111.064	199.259	134.996
CD9	ENSG00000010278	-1.03243	-0.0460451	0.828226	0.828226	0.901807	140.318	Nonsig	182.544	-1.07673	-0.106662	0.504634	0.624509	-1.01871	-0.0267467	0.8818	0.8818	0.907027	Nonsig	FALSE	122.49	182.809	107.888	175.938
STMN1	ENSG00000117632	1.45755	0.543544	0.0114245	0.0114245	0.0498063	140.303	Nonsig	120.055	1.38392	0.468759	0.00256655	0.00699516	1.23965	0.30993	0.0912367	0.0912367	0.179073	Nonsig	FALSE	167.869	167.886	80.3268	103.221
ARL2	ENSG00000213465	1.89351	0.921062	0.00114582	0.00114582	0.00791574	140.201	Nonsig	94.5919	2.51616	1.33122	1.4666e-13	1.67656e-12	3.40841	1.7691	0	0	0	Nonsig	FALSE	167.738	92.9892	163.107	78.9887
PSME2	ENSG00000100911	1.86134	0.896339	6.49202e-05	6.49202e-05	0.000696718	139.894	Nonsig	94.6255	1.97411	0.981205	9.62439e-10	6.52883e-09	2.01778	1.01277	2.32356e-08	2.32356e-08	1.3514e-07	Nonsig	FALSE	128.767	90.5422	88.0673	70.1198
MRPL49	ENSG00000149792	1.39637	0.48168	0.0999508	0.0999508	0.258304	139.777	Nonsig	128.374	1.85564	0.891915	5.02298e-07	2.35491e-06	2.25425	1.17265	4.03963e-09	4.03963e-09	2.58963e-08	Nonsig	FALSE	159.914	120.707	178.405	130.838
NAPRT	ENSG00000147813	1.98103	0.98625	0.00158435	0.00158435	0.0103249	139.734	Nonsig	90.9418	2.95499	1.56315	0	0	4.16671	2.05891	0	0	0	0	FALSE	183.21	86.7201	179.485	71.8623
HSPA1B	ENSG00000204388	-1.97593	-0.982534	5.65599e-06	5.65599e-06	8.1356e-05	139.718	Nonsig	346.746	-2.96136	-1.56626	0	0	-4.57413	-2.1935	0	0	0	Nonsig	-2.1935	157.061	643.398	39.4905	290.785
CTNNA1	ENSG00000044115	-1.00797	-0.0114579	0.956508	0.956508	0.968266	139.613	Nonsig	175.273	1.00105	0.00151908	0.992043	0.993554	-1.1688	-0.225027	0.223193	0.223193	0.368028	Nonsig	FALSE	138.594	191.63	97.8738	181.186
PLEC	ENSG00000178209	-2.04346	-1.03102	1.234e-05	1.234e-05	0.000162656	139.212	Nonsig	366.301	-1.51108	-0.595576	0.000515468	0.00157977	-1.47175	-0.557532	0.00355414	0.00355414	0.00987027	Nonsig	FALSE	160.144	338.125	172.107	419.707
TMED10	ENSG00000170348	-1.13524	-0.182996	0.411913	0.411913	0.62375	139.083	Nonsig	197.949	-1.28606	-0.362955	0.0233015	0.0526472	-1.23137	-0.300265	0.100607	0.100607	0.194709	Nonsig	FALSE	147.844	262.963	95.8387	188.579
ADIRF	ENSG00000148671	2.13044	1.09115	0.000298217	0.000298217	0.002587	138.796	Nonsig	83.3562	2.75335	1.46119	5.40679e-14	6.50436e-13	3.13185	1.64702	6.66134e-16	0	1.12337e-14	Nonsig	FALSE	119.11	60.1501	299.096	157.606
SELENOH	ENSG00000211450	2.01468	1.01055	0.000200209	0.000200209	0.00184056	138.71	Nonsig	88.2054	2.57624	1.36527	5.10703e-15	6.91266e-14	3.34176	1.74061	0	0	0	Nonsig	FALSE	148.483	80.5003	173.118	84.5812
AC125611.3	ENSG00000258232	2.21044	1.14433	8.88295e-05	8.88295e-05	0.000915645	138.457	Nonsig	81.1111	3.83645	1.93977	0.0130901	0.0312054	3.0688	1.61767	1.4189e-06	1.4189e-06	6.53762e-06	Nonsig	FALSE	162.189	58.5134	240.109	130.017
ERAL1	ENSG00000132591	1.50304	0.587887	0.0289681	0.0289681	0.102449	138.303	Nonsig	117.411	2.05936	1.04219	5.20603e-10	3.66148e-09	2.23178	1.1582	1.2623e-09	1.2623e-09	8.63761e-09	Nonsig	FALSE	173.256	117.34	165.438	121.534
TRAF7	ENSG00000131653	1.22766	0.295906	0.291688	0.291688	0.516115	138.203	Nonsig	144.478	1.82435	0.867383	6.70169e-07	3.08748e-06	1.98311	0.987767	6.02451e-07	6.02451e-07	2.9287e-06	Nonsig	FALSE	166.537	127.554	173.046	144.298
SSRP1	ENSG00000149136	1.20981	0.274782	0.196258	0.196258	0.410431	138.02	Nonsig	142.649	1.20587	0.270072	0.083004	0.16125	1.06974	0.0972649	0.593848	0.593848	0.68596	Nonsig	FALSE	199.179	227.953	100.592	149.846
RAD23A	ENSG00000179262	1.50893	0.593523	0.02197	0.02197	0.0824666	137.805	Nonsig	115.657	2.00055	1.00039	2.94929e-09	1.88227e-08	2.14519	1.10111	3.76195e-09	3.76195e-09	2.42205e-08	Nonsig	FALSE	191.624	133.731	173.068	132.454
PTPRF	ENSG00000142949	-1.22607	-0.294047	0.158531	0.158531	0.356695	137.331	Nonsig	214.3	-1.00039	-0.000558688	0.997163	0.997796	-1.01462	-0.0209362	0.90733	0.90733	0.929136	Nonsig	FALSE	163.296	227.659	132.831	219.512
MICOS13	ENSG00000174917	2.06763	1.04798	0.00050196	0.00050196	0.00399771	137.193	Nonsig	85.2235	2.72887	1.4483	2.9976e-15	4.16999e-14	3.58184	1.8407	0	0	0	Nonsig	FALSE	149.075	76.2715	183.276	84.4798
B4GALT2	ENSG00000117411	1.31733	0.397614	0.177457	0.177457	0.384309	137.09	Nonsig	133.381	1.82587	0.868584	9.43351e-07	4.25279e-06	2.34508	1.22964	1.96454e-09	1.96454e-09	1.31369e-08	Nonsig	FALSE	167.576	128.47	183.862	130.096
DDX21	ENSG00000165732	-1.11622	-0.158621	0.596915	0.596915	0.722949	137.018	Nonsig	188.55	-2.31817	-1.21299	2.82672e-09	1.80771e-08	-2.23394	-1.15959	3.15224e-07	3.15224e-07	1.59022e-06	Nonsig	-1.15959	107.218	342.5	55.0345	192.641
RNPEP	ENSG00000176393	1.21576	0.281856	0.25726	0.25726	0.484373	136.935	Nonsig	143.194	1.61883	0.694948	3.87931e-05	0.000141004	1.71303	0.776551	2.1611e-05	2.1611e-05	8.46841e-05	Nonsig	FALSE	151.57	130.739	137.527	130.833
RGS10	ENSG00000148908	1.80026	0.848203	0.000332303	0.000332303	0.00284412	136.906	Nonsig	95.2041	1.74251	0.801163	4.76921e-06	1.96422e-05	1.57081	0.65151	0.000664929	0.000664929	0.00209964	Nonsig	FALSE	125.808	100.154	101.475	103.551
BOP1	ENSG00000261236	1.57638	0.656616	0.0261654	0.0261654	0.0946542	136.503	Nonsig	111.264	2.11652	1.08169	8.89232e-10	6.05528e-09	2.99968	1.58481	8.68194e-14	0	1.07695e-12	Nonsig	FALSE	213.272	140.961	242.525	134.646
PMAIP1	ENSG00000141682	8.42921	3.0754	0	0	0	136.477	0	20.2061	6.13394	2.61681	0	0	1.84124	0.880679	0.000162785	0.000162785	0.000562904	Nonsig	0.880679	111.681	25.1402	20.1498	17.2973
FAM83A	ENSG00000147689	1.04284	0.0605177	0.794191	0.794191	0.878187	136.407	Nonsig	166.12	1.37405	0.458431	0.00559763	0.0143272	1.42014	0.506031	0.005621	0.005621	0.0150162	Nonsig	FALSE	97.6801	99.1545	164.147	189.56
G6PC3	ENSG00000141349	1.3634	0.44721	0.0817729	0.0817729	0.223543	136.326	Nonsig	127.583	1.86171	0.89663	2.38848e-07	1.17627e-06	2.38955	1.25674	1.16096e-09	1.16096e-09	7.98826e-09	Nonsig	FALSE	154.009	115.69	147.582	102.584
TP53I3	ENSG00000115129	1.92756	0.946772	5.49434e-05	5.49434e-05	0.000602757	136.184	Nonsig	89.7956	2.44731	1.29119	6.4948e-14	7.71647e-13	2.50103	1.32252	1.60727e-12	0	1.65837e-11	Nonsig	FALSE	92.101	52.2901	158.562	102.89
SNU13	ENSG00000100138	1.35574	0.439084	0.0682577	0.0682577	0.195522	136.032	Nonsig	127.02	1.55377	0.635769	0.000120168	0.000407324	1.85977	0.895125	1.75957e-06	1.75957e-06	7.99344e-06	Nonsig	FALSE	162.011	145.057	153.473	134.95
KLHDC3	ENSG00000124702	1.26694	0.341349	0.228414	0.228414	0.453668	135.943	Nonsig	137.501	1.87319	0.905494	1.45448e-07	7.37026e-07	2.11137	1.07818	2.3547e-07	2.3547e-07	1.20919e-06	Nonsig	FALSE	169.492	126.356	163.759	128.768
RRBP1	ENSG00000125844	-1.59516	-0.673699	0.00143779	0.00143779	0.00953405	135.756	Nonsig	271.255	-1.62036	-0.696318	1.26689e-05	4.9271e-05	-1.79575	-0.844588	2.62023e-06	2.62023e-06	1.1608e-05	Nonsig	FALSE	107.905	241.027	82.4728	238.575
MTA2	ENSG00000149480	-1.27301	-0.348242	0.151996	0.151996	0.346248	135.549	Nonsig	219.787	1.14766	0.198697	0.232246	0.373745	1.15166	0.203715	0.267283	0.267283	0.422267	Nonsig	FALSE	165.006	200.701	146.502	207.426
CTDNEP1	ENSG00000175826	1.12396	0.168592	0.538776	0.538776	0.674162	135.502	Nonsig	153.612	1.58149	0.661282	0.000118388	0.000401783	1.79603	0.844814	1.29827e-05	1.29827e-05	5.22774e-05	Nonsig	FALSE	182.521	161.13	170.988	157.137
DLST	ENSG00000119689	1.30923	0.38872	0.0863095	0.0863095	0.232198	135.361	Nonsig	131.078	1.62444	0.69994	1.34661e-05	5.21784e-05	1.66667	0.736969	3.518e-05	3.518e-05	0.000134136	Nonsig	FALSE	153.66	131.667	140.568	136.586
SYPL1	ENSG00000008282	-1.23745	-0.30737	0.238942	0.238942	0.465263	135.356	Nonsig	208.071	-1.34161	-0.423962	0.0177726	0.0412667	-1.67322	-0.742626	0.000109321	0.000109321	0.000389053	Nonsig	FALSE	132.83	245.366	92.7864	246.345
LAMTOR1	ENSG00000149357	1.34349	0.425988	0.136963	0.136963	0.322588	135.324	Nonsig	128.578	1.67856	0.747227	2.63637e-05	9.81375e-05	2.253	1.17185	5.29043e-09	5.29043e-09	3.34631e-08	Nonsig	FALSE	125.5	104.562	179.129	131.531
NACA	ENSG00000196531	1.72698	0.788249	0.000490346	0.000490346	0.00392035	135.275	Nonsig	96.8926	1.18134	0.240422	0.162089	0.281167	1.39774	0.483091	0.0106158	0.0106158	0.0267801	Nonsig	FALSE	114.591	133.49	70.6998	80.4768
CNN3	ENSG00000117519	1.00932	0.0133856	0.956341	0.956341	0.96816	135.164	Nonsig	167.208	-1.31316	-0.393038	0.0266809	0.0594126	-1.31167	-0.3914	0.0575871	0.0575871	0.121023	Nonsig	FALSE	114.882	207.738	74.3283	153.706
CHMP2A	ENSG00000130724	1.64793	0.720651	0.001304	0.001304	0.0087907	134.939	Nonsig	103.446	1.97367	0.980883	7.00881e-09	4.23891e-08	2.51534	1.33076	7.54841e-13	0	8.1733e-12	Nonsig	FALSE	137.02	96.2985	158.424	102.478
TMEM160	ENSG00000130748	1.99048	0.993116	0.00525728	0.00525728	0.0269916	134.903	Nonsig	86.672	3.34181	1.74063	2.56369e-11	2.13767e-10	4.85358	2.27905	0	0	0	0	FALSE	106.068	44.3072	216.505	74.9337
KHSRP	ENSG00000088247	-1.50124	-0.586158	0.00941761	0.00941761	0.0428293	134.847	Nonsig	256.495	-1.09324	-0.128616	0.414228	0.542935	-1.22748	-0.295695	0.0980497	0.0980497	0.190768	Nonsig	FALSE	186.097	283.655	134.153	268.047
LRP10	ENSG00000197324	1.00309	0.00445264	0.98521	0.98521	0.989044	134.643	Nonsig	171.721	1.38892	0.473966	0.00551609	0.0141398	1.54322	0.625944	0.000859814	0.000859814	0.00266194	Nonsig	FALSE	114.926	115.711	158.664	169.511
GPI	ENSG00000105220	1.0535	0.0751849	0.738912	0.738912	0.83239	134.518	Nonsig	162.297	1.3279	0.409149	0.00923673	0.0227343	1.61353	0.690217	0.000126812	0.000126812	0.000446463	Nonsig	FALSE	167.545	176.069	181.575	183.854
LTBR	ENSG00000111321	1.1187	0.161824	0.499814	0.499814	0.663652	134.05	Nonsig	153.2	1.53402	0.61732	0.000225625	0.000731838	1.60193	0.679811	0.000268805	0.000268805	0.000898755	Nonsig	FALSE	145.766	132.629	140.801	143.964
ERP29	ENSG00000089248	1.45706	0.543062	0.0174249	0.0174249	0.0688082	134.033	Nonsig	115.786	1.58423	0.663784	4.70721e-05	0.000169449	1.65476	0.726622	5.99277e-05	5.99277e-05	0.000222012	Nonsig	FALSE	158.914	139.142	108.75	106.239
NDUFC2	ENSG00000151366	1.5368	0.619928	0.00538765	0.00538765	0.0274806	133.967	Nonsig	108.334	1.62888	0.703879	1.64942e-05	6.30916e-05	1.40103	0.486493	0.00668509	0.00668509	0.0175605	Nonsig	FALSE	135.285	115.037	93.938	107.839
ATP5PO	ENSG00000241837	1.75302	0.809843	0.00203301	0.00203301	0.0126184	133.865	Nonsig	94.6081	1.46751	0.553371	0.00184791	0.00517194	1.46059	0.546554	0.0027099	0.0027099	0.00770392	Nonsig	FALSE	126.039	118.025	84.4617	92.6446
LARGE2	ENSG00000165905	1.31934	0.399819	0.151499	0.151499	0.345565	133.687	Nonsig	129.901	1.93443	0.951906	9.34993e-08	4.86642e-07	2.11649	1.08167	4.83042e-08	4.83042e-08	2.68627e-07	Nonsig	FALSE	108.511	78.5028	125.368	97.8562
MYO1B	ENSG00000128641	-1.11174	-0.152821	0.609866	0.609866	0.733157	133.676	Nonsig	183.368	-2.27239	-1.18421	4.13829e-09	2.58576e-08	-1.99872	-0.999073	2.80884e-06	2.80884e-06	1.23797e-05	Nonsig	FALSE	78.9754	246.667	43.3419	136.344
HMGB1	ENSG00000189403	1.26064	0.334154	0.1842	0.1842	0.392911	133.485	Nonsig	131.166	-1.15007	-0.201728	0.281541	0.424089	-1.26158	-0.335228	0.106919	0.106919	0.204548	Nonsig	FALSE	160.555	253.673	59.9749	118.938
MAP2K2	ENSG00000126934	1.64611	0.719057	0.012984	0.012984	0.0550861	133.464	Nonsig	103.924	2.42832	1.27996	3.99125e-13	4.31662e-12	2.97892	1.57479	2.66454e-14	0	3.57965e-13	Nonsig	FALSE	153.036	88.1193	180.712	100.708
SDF4	ENSG00000078808	1.40425	0.489799	0.047996	0.047996	0.150264	133.422	Nonsig	121.522	1.96427	0.973995	3.25954e-08	1.80465e-07	2.37771	1.24957	1.27329e-10	1.27329e-10	1.00459e-09	Nonsig	FALSE	147.614	104.849	171.152	118.437
NDUFB9	ENSG00000147684	1.8533	0.8901	0.000170271	0.000170271	0.0016031	133.287	Nonsig	91.5377	2.24571	1.16717	8.83515e-13	9.06651e-12	2.57453	1.36431	3.34621e-13	0	3.80032e-12	Nonsig	FALSE	183.796	113.891	182.733	115.832
NDUFA4	ENSG00000189043	2.08079	1.05713	4.96011e-06	4.96011e-06	7.24483e-05	133.273	Nonsig	80.8002	2.00771	1.00555	4.54969e-10	3.23389e-09	2.34094	1.22709	7.09044e-12	0	6.70544e-11	Nonsig	FALSE	127.428	87.9663	124.018	85.205
ETF1	ENSG00000120705	1.07064	0.0984785	0.677079	0.677079	0.788807	133.244	Nonsig	154.753	-1.32101	-0.401643	0.0249607	0.0559436	-1.31161	-0.39134	0.0508524	0.0508524	0.10854	Nonsig	FALSE	130.185	237.208	73.0416	151.187
TMEM230	ENSG00000089063	1.35523	0.438542	0.0617054	0.0617054	0.181625	133.221	Nonsig	122.021	1.37624	0.460736	0.0059531	0.0151701	1.30533	0.384412	0.0324939	0.0324939	0.0731374	Nonsig	FALSE	119.397	120.227	100.578	123.349
DDX39B	ENSG00000198563	1.37371	0.458081	0.0356128	0.0356128	0.120074	132.903	Nonsig	122.552	1.52196	0.605934	0.000106623	0.000363871	1.77815	0.83038	4.63174e-06	4.63174e-06	1.9789e-05	Nonsig	FALSE	154.109	140.924	117.471	107.962
UXT	ENSG00000126756	2.16909	1.11709	3.88401e-05	3.88401e-05	0.000448876	132.861	Nonsig	78.3528	2.60528	1.38144	1.16573e-14	1.51649e-13	3.02758	1.59816	8.88178e-15	0	1.27368e-13	Nonsig	FALSE	149.182	79.6744	148.623	80.7516
GALNT2	ENSG00000143641	-1.04975	-0.0700496	0.731341	0.731341	0.826528	132.432	Nonsig	175.031	1.14096	0.19025	0.212894	0.347391	-1.03164	-0.0449337	0.799988	0.799988	0.847471	Nonsig	FALSE	135.492	164.832	89.2807	147.911
CXCL3	ENSG00000163734	16.688	4.06074	0	0	0	132.366	0	9.92211	10.3618	3.3732	0	0	8.30782	3.05447	0	0	0	0	3.05447	49.463	6.63886	49.0422	9.65164
LAPTM4B	ENSG00000104341	1.22879	0.297242	0.20758	0.20758	0.427243	131.844	Nonsig	133.851	1.21699	0.283319	0.086546	0.167072	1.05275	0.0741598	0.689614	0.689614	0.767238	Nonsig	FALSE	149.488	169.862	97.4285	147.167
CD81	ENSG00000110651	1.21732	0.283704	0.264272	0.264272	0.485314	131.684	Nonsig	138.48	1.60811	0.685363	5.08194e-05	0.000182106	2.10819	1.076	2.72768e-08	2.72768e-08	1.57009e-07	Nonsig	FALSE	133.81	116.107	174.356	136.472
SLC9A3R1	ENSG00000109062	1.08686	0.120159	0.661052	0.661052	0.776111	131.679	Nonsig	154.302	1.61467	0.691242	7.86403e-05	0.000273795	2.00534	1.00385	1.94577e-07	1.94577e-07	1.00801e-06	Nonsig	FALSE	140.239	121.254	210.617	172.876
CALU	ENSG00000128595	-1.1728	-0.229953	0.352506	0.352506	0.570251	131.484	Nonsig	190.734	-1.63818	-0.712092	6.01605e-05	0.00021343	-1.69462	-0.760958	0.000303466	0.000303466	0.0010068	Nonsig	FALSE	95.4403	215.432	59.8886	159.326
BABAM1	ENSG00000105393	1.51322	0.597621	0.0392219	0.0392219	0.12906	131.469	Nonsig	111.519	2.17803	1.12302	1.10042e-10	8.43302e-10	2.72684	1.44723	4.80949e-13	0	5.34526e-12	Nonsig	FALSE	152.043	97.712	183.738	110.87
DNAJC8	ENSG00000126698	1.31459	0.394608	0.0836134	0.0836134	0.226935	131.314	Nonsig	125.643	1.36619	0.450155	0.00594886	0.0151629	1.33531	0.417176	0.0293106	0.0293106	0.0668212	Nonsig	FALSE	153.273	155.247	105.173	124.961
CKS1B	ENSG00000173207	1.80921	0.855358	8.0995e-05	8.0995e-05	0.000846284	131.285	Nonsig	91.488	1.88646	0.915681	1.2263e-08	7.14252e-08	1.64189	0.71536	8.14273e-05	8.14273e-05	0.000295243	Nonsig	FALSE	194.25	142.713	124.91	121.59
VDAC3	ENSG00000078668	1.77021	0.823921	0.00158669	0.00158669	0.0103342	131.18	Nonsig	92.0986	1.34279	0.425233	0.0238466	0.0537193	1.28303	0.359558	0.0672922	0.0672922	0.138199	Nonsig	FALSE	137.786	141.059	90.2651	111.503
ARHGDIB	ENSG00000111348	1.39382	0.479041	0.0261974	0.0261974	0.0947313	130.986	Nonsig	118.276	1.48223	0.567771	0.000675536	0.00203639	1.55168	0.633835	0.000815329	0.000815329	0.00253265	Nonsig	FALSE	102.694	96.1583	62.6378	65.0229
RAD23B	ENSG00000119318	-1.08591	-0.1189	0.623871	0.623871	0.745178	130.516	Nonsig	175.629	-1.36735	-0.45138	0.00804877	0.0200429	-1.57551	-0.65582	0.000775579	0.000775579	0.00241522	Nonsig	FALSE	120.042	226.113	70.6559	175.88
SEPTIN9	ENSG00000184640	-1.09757	-0.134315	0.592078	0.592078	0.719143	129.815	Nonsig	182.339	1.24736	0.318882	0.055475	0.113412	1.50113	0.58605	0.00173415	0.00173415	0.00510214	Nonsig	FALSE	133.971	150.24	196.48	215.409
YDJC	ENSG00000161179	1.74606	0.804106	0.00987645	0.00987645	0.0445712	129.564	Nonsig	95.3902	2.81654	1.49393	1.88738e-15	2.68134e-14	3.76714	1.91347	0	0	0	Nonsig	FALSE	167.575	83.169	215.009	94.6818
TAP1	ENSG00000168394	1.26873	0.343384	0.195749	0.195749	0.409685	129.548	Nonsig	130.619	1.93352	0.951226	6.38481e-08	3.39196e-07	2.05501	1.03914	9.23181e-08	9.23181e-08	4.98134e-07	Nonsig	FALSE	106.854	77.2149	129.136	103.646
EPHA2	ENSG00000142627	-1.46986	-0.55568	0.0223909	0.0223909	0.0836726	129.069	Nonsig	243.174	-1.06173	-0.0864227	0.622029	0.700267	-1.05594	-0.0785323	0.691904	0.691904	0.769135	Nonsig	FALSE	143.44	213.036	135.534	236.845
HYOU1	ENSG00000149428	-1.02416	-0.0344363	0.867425	0.867425	0.929419	129.06	Nonsig	167.604	1.09104	0.125708	0.41639	0.542935	-1.01545	-0.0221186	0.900673	0.900673	0.923208	Nonsig	FALSE	149.098	190.001	85.9569	141.184
FOSL1	ENSG00000175592	-1.48132	-0.566881	0.0276198	0.0276198	0.0986644	128.961	Nonsig	242.178	-1.17265	-0.229778	0.186751	0.311436	-2.14238	-1.09921	6.03912e-08	6.03912e-08	3.32531e-07	Nonsig	FALSE	134.218	219.812	71.215	252.864
DNAJC5	ENSG00000101152	-1.73757	-0.797071	0.00110269	0.00110269	0.00767989	128.933	Nonsig	286.444	-1.2535	-0.325968	0.0515532	0.10634	-1.1069	-0.146527	0.436711	0.436711	0.571332	Nonsig	FALSE	129.911	227.566	152.063	277.578
NDUFA12	ENSG00000184752	1.72568	0.787169	0.00245268	0.00245268	0.0147218	128.771	Nonsig	92.4541	1.34639	0.429098	0.0169016	0.0394688	1.36929	0.453425	0.0175343	0.0175343	0.0421926	Nonsig	FALSE	108.363	110.953	75.5562	88.3672
F11R	ENSG00000158769	-1.23768	-0.307635	0.150342	0.150342	0.343999	128.755	Nonsig	201.075	-1.0401	-0.0567249	0.721946	0.793677	-1.1315	-0.178231	0.311486	0.311486	0.470655	Nonsig	FALSE	126.202	182.444	118.35	216.428
RNF187	ENSG00000168159	1.30845	0.387863	0.175274	0.175274	0.383213	128.701	Nonsig	125.883	1.93702	0.953842	6.55099e-08	3.47105e-07	2.48198	1.31149	1.25175e-10	1.25175e-10	9.88651e-10	Nonsig	FALSE	130.001	93.6687	162.167	108.41
METTL26	ENSG00000130731	2.16196	1.11234	0.000263412	0.000263412	0.0023287	128.667	Nonsig	76.4369	2.95538	1.56334	2.55351e-15	3.57476e-14	4.24044	2.08421	0	0	0	0	FALSE	139.15	65.6802	167.487	65.6637
SHISA5	ENSG00000164054	1.11268	0.154034	0.535791	0.535791	0.671862	128.41	Nonsig	146.881	1.60797	0.68524	6.27172e-05	0.000221752	1.83315	0.874325	3.94345e-06	3.94345e-06	1.70506e-05	Nonsig	FALSE	143.917	124.929	165.446	148.232
OS9	ENSG00000135506	1.43215	0.518184	0.0157928	0.0157928	0.0637692	128.381	Nonsig	113.047	1.5934	0.672105	3.1963e-05	0.00011769	1.60981	0.686895	0.000112846	0.000112846	0.000400639	Nonsig	FALSE	121.506	105.665	114.621	114.573
FKBP4	ENSG00000004478	1.22696	0.295091	0.207182	0.207182	0.426817	128.274	Nonsig	132.674	1.57323	0.653734	4.60509e-05	0.000165962	1.78436	0.835403	5.09958e-06	5.09958e-06	2.16718e-05	Nonsig	FALSE	178.754	158.183	151.239	138.205
CTNNAL1	ENSG00000119326	1.83301	0.874211	0.00100531	0.00100531	0.00714369	128.197	Nonsig	86.9569	-1.21964	-0.286451	0.133441	0.239339	1.17436	0.231878	0.290778	0.290778	0.447573	Nonsig	FALSE	104.911	176.819	43.4406	58.818
AC026464.4	ENSG00000260914	1.38739	0.472373	0.0820201	0.0820201	0.22403	128.067	Nonsig	117.672	1.97927	0.98497	4.28042e-08	2.32665e-07	2.19701	1.13554	6.9154e-09	6.9154e-09	4.31425e-08	Nonsig	FALSE	147.976	104.359	159.287	119.035
CDH1	ENSG00000039068	-1.85957	-0.894967	3.64997e-05	3.64997e-05	0.000425074	127.94	Nonsig	296.501	-2.11562	-1.08108	1.31477e-11	1.14159e-10	-2.26734	-1.181	3.64911e-10	3.64911e-10	2.69614e-09	Nonsig	FALSE	88.0366	257.529	90.7991	326.587
NOLC1	ENSG00000166197	-1.23782	-0.307799	0.180347	0.180347	0.387496	127.739	Nonsig	196.696	-1.50039	-0.585335	0.000579572	0.00176299	-1.57442	-0.654823	0.000954903	0.000954903	0.00293598	Nonsig	FALSE	146.118	302.125	74.8956	186.12
PPIL1	ENSG00000137168	1.78875	0.838949	0.000775877	0.000775877	0.00576838	127.628	Nonsig	88.7621	1.47675	0.562425	0.00182123	0.00510374	1.29573	0.373763	0.0563585	0.0563585	0.118815	Nonsig	FALSE	141.401	132.305	91.2143	112.002
SREBF2	ENSG00000198911	1.02132	0.0304358	0.891741	0.891741	0.939748	127.615	Nonsig	159.442	1.33937	0.42156	0.00908352	0.0223821	1.39533	0.480607	0.00811968	0.00811968	0.020964	Nonsig	FALSE	149.589	155.976	130.743	153.574
PAFAH1B3	ENSG00000079462	1.97938	0.985051	0.00117336	0.00117336	0.00805836	127.581	Nonsig	82.5284	2.57322	1.36357	4.02156e-12	3.73748e-11	3.49575	1.8056	0	0	0	Nonsig	FALSE	139.396	75.8721	187.658	88.8738
HSPA1A	ENSG00000204389	-1.77286	-0.826083	0.000234253	0.000234253	0.00210912	127.581	Nonsig	285.67	-3.01289	-1.59115	0	0	-2.08584	-1.06063	4.18426e-08	4.18426e-08	2.3421e-07	Nonsig	FALSE	120.602	504.412	58.2489	197.848
ATP5MC1	ENSG00000159199	1.86481	0.899032	0.000616299	0.000616299	0.00476132	127.564	Nonsig	86.9416	2.22871	1.15621	5.78249e-12	5.25016e-11	2.73303	1.4505	3.65263e-14	0	4.81156e-13	Nonsig	FALSE	136.058	85.0985	142.687	85.4906
SPRR2D	ENSG00000163216	1.59043	0.669415	0.0152316	0.0152316	0.0619806	127.528	Nonsig	101.779	2.30318	1.20362	1.95336e-08	1.10704e-07	2.22863	1.15616	6.19732e-09	6.19732e-09	3.88472e-08	Nonsig	FALSE	24.5874	14.8087	183.042	135.344
SNRPE	ENSG00000182004	1.9231	0.943432	0.000243021	0.000243021	0.00217444	127.519	Nonsig	82.4749	1.45754	0.543536	0.00430569	0.0112648	1.22652	0.294566	0.117444	0.117444	0.221496	Nonsig	FALSE	140.015	131.411	74.3797	96.6693
ATP6V1E1	ENSG00000131100	1.5079	0.592545	0.0143662	0.0143662	0.0593636	127.447	Nonsig	105.599	1.25133	0.323459	0.0494739	0.102647	1.4073	0.492925	0.0103041	0.0103041	0.0260703	Nonsig	FALSE	98.3558	108.675	87.2798	98.477
HNRNPUL1	ENSG00000105323	-1.20958	-0.274511	0.184627	0.184627	0.393493	127.316	Nonsig	194.542	-1.00804	-0.0115521	0.940224	0.951349	-1.07087	-0.0987858	0.570495	0.570495	0.68596	Nonsig	FALSE	166.811	233.919	119.329	206.246
PCMT1	ENSG00000120265	1.61538	0.691872	0.00383593	0.00383593	0.0210855	127.286	Nonsig	98.3835	1.35368	0.436886	0.0115179	0.027803	1.26271	0.336526	0.0758384	0.0758384	0.153103	Nonsig	FALSE	131.501	133.954	81.3087	102.346
CALM1	ENSG00000198668	1.02016	0.0287962	0.90504	0.90504	0.939748	127.252	Nonsig	153.899	-1.36801	-0.45208	0.0083795	0.0208101	-1.32347	-0.404326	0.0332591	0.0332591	0.074694	Nonsig	FALSE	90.3769	170.449	68.7547	144.601
SOCS3	ENSG00000184557	6.30687	2.65692	0	0	0	127.004	0	25.5738	9.05551	3.1788	0	0	2.54808	1.34941	1.46989e-09	1.46989e-09	9.94836e-09	Nonsig	1.34941	102.277	15.7551	32.4087	21.0366
NCOA4	ENSG00000266412	-1.0837	-0.115964	0.623074	0.623074	0.744777	126.981	Nonsig	170.941	-1.2776	-0.353432	0.0506041	0.104578	-1.56711	-0.648103	0.00114579	0.00114579	0.0034741	Nonsig	FALSE	109.476	192.965	66.5751	164.751
COPG1	ENSG00000181789	-1.02662	-0.0379038	0.860636	0.860636	0.925597	126.835	Nonsig	163.645	1.11348	0.155073	0.336267	0.488149	1.09407	0.129704	0.467265	0.467265	0.599776	Nonsig	FALSE	126.434	157.612	93.413	137.746
DCXR	ENSG00000169738	2.27691	1.18708	9.61e-05	9.61e-05	0.000978151	126.802	Nonsig	71.1341	3.25991	1.70483	0	0	3.89503	1.96163	0	0	0	Nonsig	FALSE	160.806	68.9727	215.992	91.887
UQCRFS1	ENSG00000169021	1.34299	0.425447	0.074685	0.074685	0.209129	126.767	Nonsig	118.879	1.53451	0.617781	0.000147098	0.000492404	1.76324	0.818227	8.25475e-06	8.25475e-06	3.41888e-05	Nonsig	FALSE	137.367	124.115	116.151	107.208
IRF3	ENSG00000126456	1.90611	0.93063	0.00169146	0.00169146	0.01087	126.63	Nonsig	85.2422	2.63398	1.39724	3.66374e-15	5.05522e-14	3.16159	1.66065	8.88178e-16	0	1.46356e-14	Nonsig	FALSE	135.981	72.2192	172.474	90.5667
NDUFB6	ENSG00000165264	1.90452	0.929426	7.12531e-05	7.12531e-05	0.00075681	126.173	Nonsig	82.9509	1.78613	0.836835	2.80415e-06	1.18792e-05	1.45103	0.537074	0.00663147	0.00663147	0.0174361	Nonsig	FALSE	133.956	103.276	80.0402	87.6734
FUS	ENSG00000089280	1.12328	0.167717	0.415193	0.415193	0.62375	125.921	Nonsig	140.696	1.21422	0.280033	0.0664007	0.132747	-1.01879	-0.0268563	0.877665	0.877665	0.903731	Nonsig	FALSE	152.108	173.299	90.6675	148.259
CHAC1	ENSG00000128965	23.3749	4.54689	0	0	0	125.859	0	6.85936	26.3997	4.72245	0	0	6.59838	2.72211	0	0	0	0	2.72211	118.189	6.2712	44.2484	10.9769
GGCT	ENSG00000006625	1.8893	0.917853	0.00101851	0.00101851	0.00721093	125.858	Nonsig	82.3968	1.30082	0.379427	0.0713683	0.141258	1.16014	0.214295	0.284224	0.284224	0.438907	Nonsig	FALSE	125.608	132.285	73.9933	101.627
CS	ENSG00000062485	-1.09459	-0.130389	0.542166	0.542166	0.676753	125.542	Nonsig	172.561	1.06986	0.0974233	0.521458	0.628456	1.08155	0.113097	0.519854	0.519854	0.656707	Nonsig	FALSE	160.093	208.405	122.436	183.209
RNH1	ENSG00000023191	1.59214	0.670963	0.0121678	0.0121678	0.0523773	125.527	Nonsig	101.092	2.23253	1.15868	2.8656e-11	2.37594e-10	2.79472	1.48271	1.76748e-13	0	2.08474e-12	Nonsig	FALSE	152.449	95.5318	182.499	108.157
NFE2L1	ENSG00000082641	-1.39606	-0.481362	0.0211367	0.0211367	0.0802277	125.056	Nonsig	221.416	-1.25007	-0.322009	0.0408427	0.0868459	-1.18151	-0.240633	0.171943	0.171943	0.301963	Nonsig	FALSE	119.224	207.138	119.853	228.912
NOB1	ENSG00000141101	1.17453	0.232089	0.284325	0.284325	0.50709	124.992	Nonsig	133.817	1.43245	0.518484	0.00127407	0.0036673	1.31341	0.39332	0.0289852	0.0289852	0.0661943	Nonsig	FALSE	165.615	160.139	115.32	141.726
NDRG1	ENSG00000104419	1.08237	0.114195	0.603867	0.603867	0.728795	124.895	Nonsig	146.555	1.33581	0.417712	0.00929861	0.0228687	1.42545	0.511421	0.00517257	0.00517257	0.0139199	Nonsig	FALSE	100.655	104.929	131.538	150.968
ARL2BP	ENSG00000102931	1.063	0.0881395	0.687593	0.687593	0.797699	124.65	Nonsig	146.404	1.10816	0.148164	0.357576	0.502336	-1.03477	-0.0493114	0.784869	0.784869	0.834383	Nonsig	FALSE	141.444	176.904	92.5247	153.603
ERG28	ENSG00000133935	1.21014	0.275174	0.220908	0.220908	0.444754	124.619	Nonsig	130.082	1.43865	0.52472	0.0011786	0.00341299	1.62448	0.699982	0.000125539	0.000125539	0.000442609	Nonsig	FALSE	138.196	133.642	117.098	117.259
HK1	ENSG00000156515	-1.19571	-0.257862	0.218817	0.218817	0.442428	124.594	Nonsig	186.012	-1.03848	-0.0544773	0.732062	0.802811	-1.16977	-0.226226	0.203916	0.203916	0.347693	Nonsig	FALSE	128.958	184.912	85.0119	159.77
EIF3E	ENSG00000104408	1.88914	0.917729	0.000107742	0.000107742	0.00108401	124.584	Nonsig	81.7184	1.01798	0.0257026	0.905345	0.923426	1.36953	0.453684	0.0267019	0.0267019	0.0614957	Nonsig	FALSE	98.5351	132.851	64.7262	75.453
C12orf75	ENSG00000235162	1.62594	0.701276	0.00146582	0.00146582	0.00969158	124.579	Nonsig	95.8963	1.56168	0.643096	0.000136785	0.000459765	1.43749	0.523549	0.0052713	0.0052713	0.0141651	Nonsig	FALSE	98.6861	87.4014	68.8712	76.4822
GLUD1	ENSG00000148672	1.04754	0.0670071	0.768933	0.768933	0.857653	124.428	Nonsig	148.412	-1.02597	-0.0369954	0.826071	0.878046	-1.17412	-0.231579	0.227525	0.227525	0.371249	Nonsig	FALSE	127.695	181.077	73.9519	137.494
SRSF7	ENSG00000115875	1.8758	0.907505	0.000380617	0.000380617	0.00319735	124.401	Nonsig	82.4947	1.47542	0.561122	0.00232134	0.00638042	1.14867	0.199959	0.315453	0.315453	0.47517	Nonsig	FALSE	135.468	126.289	62.5509	86.2876
RUVBL1	ENSG00000175792	1.43176	0.517791	0.0222351	0.0222351	0.0832004	124.32	Nonsig	109.497	1.66127	0.732287	4.91321e-06	2.01862e-05	1.71496	0.778176	1.33284e-05	1.33284e-05	5.35727e-05	Nonsig	FALSE	162.263	135.597	118.223	111.224
PSMC5	ENSG00000087191	1.71212	0.775783	0.000514407	0.000514407	0.00408109	124.164	Nonsig	90.6579	1.59579	0.674275	4.15176e-05	0.000150337	1.6287	0.70372	8.31246e-05	8.31246e-05	0.000301055	Nonsig	FALSE	134.048	116.109	123.795	121.838
RFC2	ENSG00000049541	1.72202	0.784106	0.000567195	0.000567195	0.00442564	124.046	Nonsig	91.2512	2.04693	1.03346	1.29316e-10	9.8383e-10	2.4302	1.28108	3.02691e-12	0	3.01718e-11	Nonsig	FALSE	177.33	120.179	167.077	111.102
TFDP1	ENSG00000198176	-1.18894	-0.249673	0.246142	0.246142	0.474957	123.889	Nonsig	185.493	-1.00037	-0.000529963	0.997314	0.997902	-1.09546	-0.131534	0.459707	0.459707	0.592595	Nonsig	FALSE	170.365	236.679	112.359	197.732
CEBPD	ENSG00000221869	1.83625	0.876759	0.00136959	0.00136959	0.00917287	123.674	Nonsig	85.3522	2.34644	1.23047	7.17508e-09	4.33405e-08	1.41435	0.500138	0.0233625	0.0233625	0.0545704	Nonsig	FALSE	87.6128	51.8719	65.648	76.6589
DIAPH1	ENSG00000131504	-1.32277	-0.403565	0.0491688	0.0491688	0.15286	123.49	Nonsig	205.633	-1.18607	-0.246195	0.102209	0.192213	-1.27204	-0.347145	0.047015	0.047015	0.101396	Nonsig	FALSE	145.228	239.195	117.455	240.825
MRPS2	ENSG00000122140	1.28125	0.357555	0.19499	0.19499	0.409312	123.394	Nonsig	123.136	1.86005	0.895338	2.5838e-07	1.26512e-06	2.0857	1.06053	5.39134e-08	5.39134e-08	2.9817e-07	Nonsig	FALSE	177.123	132.997	166.778	131.769
DKK3	ENSG00000050165	1.30807	0.387436	0.07044	0.07044	0.200658	123.098	Nonsig	119.47	1.61198	0.688834	1.29483e-05	5.03134e-05	1.52932	0.612893	0.00061186	0.00061186	0.00194416	Nonsig	FALSE	93.0099	80.2334	66.5355	70.4575
PES1	ENSG00000100029	1.31829	0.398668	0.0918351	0.0918351	0.243144	122.928	Nonsig	118.272	1.76536	0.819961	5.10352e-07	2.39064e-06	1.82312	0.866409	2.39795e-06	2.39795e-06	1.06763e-05	Nonsig	FALSE	169.614	133.739	141.47	126.474
UBE2L3	ENSG00000185651	1.01857	0.026549	0.906108	0.906108	0.939748	122.781	Nonsig	150.819	1.11015	0.150752	0.350321	0.494317	1.17697	0.235074	0.18716	0.18716	0.323496	Nonsig	FALSE	128.562	161.005	101.624	139.924
NIPSNAP1	ENSG00000184117	1.5516	0.633755	0.0174448	0.0174448	0.0688748	122.769	Nonsig	100.861	2.13932	1.09715	8.92484e-11	6.92365e-10	2.69267	1.42904	3.475e-14	0	4.59927e-13	Nonsig	FALSE	122.479	79.7158	139.041	84.2606
TSTA3	ENSG00000104522	1.85229	0.889309	0.00291436	0.00291436	0.0169095	122.453	Nonsig	84.8743	2.58792	1.37179	1.38778e-14	1.78222e-13	3.55324	1.82914	0	0	0	Nonsig	FALSE	140.723	75.9502	158.246	74.1104
GARS1	ENSG00000106105	1.00234	0.00337225	0.988713	0.988713	0.991772	122.439	Nonsig	151.603	-1.10481	-0.143796	0.415782	0.542935	-1.2113	-0.276557	0.13239	0.13239	0.244844	Nonsig	FALSE	117.664	179.03	77.6065	149.849
SFPQ	ENSG00000116560	-1.18746	-0.247875	0.227439	0.227439	0.453668	122.405	Nonsig	182.152	-1.31651	-0.39672	0.0111111	0.0269033	-1.57528	-0.655608	0.00029255	0.00029255	0.000972757	Nonsig	FALSE	141.789	257.476	78.3013	196.643
IMP4	ENSG00000136718	1.36698	0.450989	0.0727681	0.0727681	0.205204	122.222	Nonsig	113.904	1.8771	0.908507	1.36136e-07	6.92705e-07	2.1008	1.07094	3.76393e-08	3.76393e-08	2.11957e-07	Nonsig	FALSE	176.894	131.237	158.122	123.878
PHLDA1	ENSG00000139289	-1.21379	-0.279523	0.175492	0.175492	0.383564	121.949	Nonsig	185.573	1.14405	0.194148	0.206552	0.338621	-2.15498	-1.10767	6.55094e-10	6.55094e-10	4.66123e-09	Nonsig	FALSE	117.35	142.347	36.0056	125.903
MTPN	ENSG00000105887	-1.61337	-0.690075	0.00630112	0.00630112	0.0310852	121.774	Nonsig	242.982	-1.75517	-0.811608	8.97105e-06	3.55283e-05	-2.74689	-1.4578	9.46354e-13	0	1.00572e-11	Nonsig	FALSE	123.893	298.823	68.4091	295.285
H1-0	ENSG00000189060	1.10756	0.147383	0.498002	0.498002	0.663652	121.608	Nonsig	137.949	1.075	0.104342	0.520628	0.628456	1.01028	0.0147576	0.93373	0.93373	0.949421	Nonsig	FALSE	113.586	146.845	150.75	240.136
DRG1	ENSG00000185721	1.54879	0.631146	0.00426341	0.00426341	0.0229369	121.489	Nonsig	98.2396	1.54598	0.628524	0.00014148	0.000474389	1.53429	0.617571	0.000817864	0.000817864	0.00253946	Nonsig	FALSE	129.419	115.913	96.3588	100.764
OTUB1	ENSG00000167770	1.45357	0.539601	0.0528747	0.0528747	0.161724	121.401	Nonsig	106.946	2.00888	1.00639	1.07115e-08	6.30541e-08	2.36925	1.24443	6.37247e-10	6.37247e-10	4.54728e-09	Nonsig	FALSE	130.528	90.7829	154.647	107.837
DANCR	ENSG00000226950	1.87698	0.908414	0.000103561	0.000103561	0.00104565	121.342	Nonsig	81.9519	2.16708	1.11575	2.07984e-11	1.75814e-10	1.9632	0.973205	1.90135e-07	1.90135e-07	9.86827e-07	Nonsig	FALSE	179.591	115.489	102.756	85.1512
SRSF6	ENSG00000124193	1.74418	0.802552	0.000686149	0.000686149	0.00520007	121.306	Nonsig	87.367	1.38262	0.467403	0.00447247	0.0116763	-1.0186	-0.0265909	0.884822	0.884822	0.909339	Nonsig	FALSE	117.323	117.37	67.1122	109.559
PRDX3	ENSG00000165672	1.35391	0.437129	0.120087	0.120087	0.294647	121.29	Nonsig	110.89	-1.01829	-0.0261481	0.888553	0.909283	-1.13215	-0.179059	0.397622	0.397622	0.532516	Nonsig	FALSE	117.475	164.611	57.5215	102.463
PIM3	ENSG00000198355	3.29859	1.72185	4.58942e-09	4.58942e-09	1.35287e-07	121.278	Nonsig	46.9497	3.96162	1.98609	0	0	2.50969	1.32751	7.9241e-09	7.9241e-09	4.91198e-08	Nonsig	FALSE	117.15	41.3376	65.1844	43.3575
RTF2	ENSG00000022277	1.59894	0.677113	0.00253646	0.00253646	0.015107	121.245	Nonsig	95.0857	1.68093	0.749262	4.26217e-06	1.76263e-05	1.53417	0.617459	0.000556852	0.000556852	0.00177899	Nonsig	FALSE	131.99	108.636	96.9964	101.431
SELENON	ENSG00000162430	-1.28989	-0.367245	0.15223	0.15223	0.346501	121.1	Nonsig	200.013	-1.01615	-0.0231063	0.894218	0.913936	1.16786	0.223871	0.241981	0.241981	0.389627	Nonsig	FALSE	120.064	170.87	131.917	186.005
HNRNPA3	ENSG00000170144	-1.10335	-0.141892	0.591405	0.591405	0.718729	121.012	Nonsig	165.068	-2.01135	-1.00816	3.46335e-08	1.90791e-07	-1.81991	-0.863863	1.88703e-05	1.88703e-05	7.44805e-05	Nonsig	FALSE	96.7143	267.304	60.2003	173.078
FADS2	ENSG00000134824	1.482	0.567548	0.0149787	0.0149787	0.0612146	121.005	Nonsig	104.142	1.88283	0.912899	7.73736e-07	3.53582e-06	2.24202	1.1648	2.13802e-09	2.13802e-09	1.42288e-08	Nonsig	FALSE	17.3002	12.8342	23.798	17.4481
MICALL1	ENSG00000100139	-1.22169	-0.288879	0.266926	0.266926	0.486277	120.986	Nonsig	189.398	1.33079	0.412288	0.0182298	0.0422084	1.53921	0.622188	0.00120624	0.00120624	0.003646	Nonsig	FALSE	137.176	144.201	170.325	182.847
C4orf48	ENSG00000243449	2.14343	1.09992	0.00270532	0.00270532	0.0159246	120.723	Nonsig	72.6749	4.04785	2.01716	3.87427e-10	2.77076e-09	5.18492	2.37432	1.11022e-16	0	2.03523e-15	0	FALSE	88.8211	30.68	200.926	64.9312
NME4	ENSG00000103202	1.84323	0.882234	0.00247202	0.00247202	0.0148164	120.704	Nonsig	83.9006	2.54072	1.34524	1.02252e-13	1.18986e-12	3.46307	1.79205	0	0	0	Nonsig	FALSE	112.928	62.1629	148.232	70.8795
MFAP2	ENSG00000117122	1.47953	0.565144	0.0316008	0.0316008	0.109541	120.702	Nonsig	104.378	2.02423	1.01738	1.75369e-08	9.9927e-08	2.00958	1.00689	2.64277e-07	2.64277e-07	1.34721e-06	Nonsig	FALSE	102.614	70.8181	100.359	82.0921
ATIC	ENSG00000138363	1.31794	0.398284	0.0799115	0.0799115	0.219858	120.68	Nonsig	115.065	1.57883	0.658858	5.00144e-05	0.000179455	1.64694	0.71979	4.63843e-05	4.63843e-05	0.000174267	Nonsig	FALSE	152.588	134.261	118.044	115.761
DNAJB1	ENSG00000132002	-1.70854	-0.772768	0.000445697	0.000445697	0.00362077	120.679	Nonsig	259.978	-1.85456	-0.891077	3.85448e-08	2.11125e-07	-1.90248	-0.927882	4.56153e-07	4.56153e-07	2.25381e-06	Nonsig	FALSE	122.206	315.705	74.9361	232.435
CTNNBIP1	ENSG00000178585	1.371	0.455231	0.0903209	0.0903209	0.2402	120.579	Nonsig	111.969	1.98982	0.992637	3.14034e-09	1.99382e-08	1.96119	0.97173	1.94788e-07	1.94788e-07	1.00887e-06	Nonsig	FALSE	111.262	78.1268	110.683	92.4503
TNNT1	ENSG00000105048	1.98306	0.98773	0.000529096	0.000529096	0.00418446	120.345	Nonsig	77.6539	2.81372	1.49248	2.22045e-16	3.46707e-15	3.64294	1.8651	0	0	0	Nonsig	FALSE	152.143	75.3689	192.59	87.4903
RRM1	ENSG00000167325	1.18016	0.238982	0.395996	0.395996	0.619542	120.26	Nonsig	125.79	-1.48435	-0.569835	0.00360753	0.00956992	-1.20084	-0.26404	0.216956	0.216956	0.360057	Nonsig	FALSE	106.318	216.899	63.1449	119.636
ATP5IF1	ENSG00000130770	1.86779	0.901336	9.78478e-05	9.78478e-05	0.000993713	120.137	Nonsig	80.4777	1.59712	0.675468	6.03282e-05	0.00021399	1.67033	0.740133	4.5324e-05	4.5324e-05	0.000170455	Nonsig	FALSE	93.0826	80.752	85.6453	82.7538
TMEM265	ENSG00000281991	3.37196	1.75359	2.19347e-09	2.19347e-09	6.9149e-08	120.108	Nonsig	45.6371	5.24566	2.39112	0	0	4.79244	2.26076	0	0	0	0	FALSE	94.7941	25.1637	152.031	53.0233
GYS1	ENSG00000104812	-1.00941	-0.0135096	0.958651	0.958651	0.969889	119.659	Nonsig	154.276	1.40452	0.490082	0.00494744	0.0127967	1.76957	0.823398	2.84619e-05	2.84619e-05	0.000109907	Nonsig	FALSE	120.39	119.708	157.164	146.917
CSNK1G2	ENSG00000133275	1.18084	0.23981	0.401825	0.401825	0.62375	119.618	Nonsig	130.077	1.80668	0.853338	1.69194e-06	7.37877e-06	2.0784	1.05547	8.87496e-08	8.87496e-08	4.79342e-07	Nonsig	FALSE	141.799	109.718	158.108	125.449
EMC7	ENSG00000134153	1.33248	0.414115	0.0827971	0.0827971	0.225393	119.231	Nonsig	111.92	1.41901	0.504883	0.00318614	0.00853618	1.34856	0.431415	0.0239951	0.0239951	0.0559075	Nonsig	FALSE	120.259	117.204	92.7176	109.688
HNRNPDL	ENSG00000152795	1.27013	0.344974	0.180602	0.180602	0.387828	119.229	Nonsig	116.46	-1.24073	-0.311187	0.103794	0.194662	-1.67138	-0.741038	9.17077e-05	9.17077e-05	0.000330373	Nonsig	-0.741038	107.393	182.689	49.2321	131
PPA1	ENSG00000180817	1.64548	0.718507	0.00147117	0.00147117	0.0097241	119.178	Nonsig	90.4699	1.38492	0.469802	0.00546347	0.014018	1.33009	0.411528	0.0318195	0.0318195	0.0718224	Nonsig	FALSE	123.473	123.232	80.6164	96.0527
CDC25B	ENSG00000101224	-1.39152	-0.476657	0.0475248	0.0475248	0.149159	119.172	Nonsig	211.436	1.08892	0.122899	0.452743	0.575528	1.10076	0.138496	0.462779	0.462779	0.595421	Nonsig	FALSE	169.423	217.133	151.279	226.599
MPDU1	ENSG00000129255	1.94888	0.962645	0.00175863	0.00175863	0.0112033	119.064	Nonsig	78.3025	2.67754	1.42091	4.21885e-15	5.7778e-14	3.4733	1.79631	0	0	0	Nonsig	FALSE	144.167	75.4519	181.817	87.135
ACO2	ENSG00000100412	1.27878	0.354767	0.158265	0.158265	0.356166	119.04	Nonsig	119.018	1.62337	0.698995	3.52034e-05	0.00012889	1.96318	0.973192	1.27728e-07	1.27728e-07	6.75966e-07	Nonsig	FALSE	130.707	112.318	139.291	116.031
TTLL12	ENSG00000100304	1.244	0.314987	0.243607	0.243607	0.470987	118.985	Nonsig	121.925	1.78849	0.838744	1.68407e-06	7.34593e-06	2.04466	1.03186	2.2294e-07	2.2294e-07	1.14749e-06	Nonsig	FALSE	188.114	147.246	163.933	132.766
BOK	ENSG00000176720	1.20387	0.26768	0.401852	0.401852	0.62375	118.805	Nonsig	126.751	1.89046	0.918735	1.46427e-06	6.44318e-06	2.44799	1.2916	4.03589e-09	4.03589e-09	2.58798e-08	Nonsig	FALSE	119.7	88.8642	148.015	100.899
ERI3	ENSG00000117419	1.6309	0.705666	0.0184413	0.0184413	0.0720199	118.507	Nonsig	93.2667	2.28952	1.19505	1.0657e-11	9.34523e-11	3.09675	1.63076	3.33067e-16	0	5.80994e-15	Nonsig	FALSE	144.072	88.0986	157.704	84.2017
UROD	ENSG00000126088	1.74206	0.800792	0.00364346	0.00364346	0.0202992	118.396	Nonsig	87.0824	2.30473	1.2046	3.5083e-12	3.29237e-11	2.73444	1.45125	4.89608e-14	0	6.28997e-13	Nonsig	FALSE	117.882	71.2709	136.445	82.055
AP3S1	ENSG00000177879	1.36529	0.449204	0.107073	0.107073	0.271668	118.35	Nonsig	106.724	1.11394	0.155666	0.400356	0.542935	-1.19612	-0.258363	0.217049	0.217049	0.360157	Nonsig	FALSE	106.945	131.688	51.3917	96.5957
SELENOF	ENSG00000183291	1.41227	0.498014	0.0472333	0.0472333	0.148449	118.244	Nonsig	103.833	-1.13297	-0.180106	0.374134	0.522438	-1.0039	-0.00561087	0.980786	0.980786	0.987108	Nonsig	FALSE	86.3091	134.72	56.0436	88.611
FPGS	ENSG00000136877	1.54561	0.628178	0.0478877	0.0478877	0.150035	118.238	Nonsig	98.4248	2.29656	1.19948	2.56954e-10	1.87846e-09	2.95668	1.56398	6.91891e-13	0	7.54692e-12	Nonsig	FALSE	135.833	82.9237	168.113	94.9196
SUMF2	ENSG00000129103	1.50195	0.586838	0.0285173	0.0285173	0.101217	118.207	Nonsig	100.48	1.99209	0.994279	5.41247e-09	3.3254e-08	2.30872	1.20709	6.06336e-11	0	5.01603e-10	Nonsig	FALSE	132.928	93.1979	143.591	101.403
MRPL45	ENSG00000278845	1.72198	0.784068	0.000887277	0.000887277	0.00644668	118.196	Nonsig	86.1163	1.62262	0.698325	3.29947e-05	0.000121266	1.61652	0.692893	0.00022924	0.00022924	0.000774704	Nonsig	FALSE	134.023	114.539	93.4721	92.6776
PTTG1	ENSG00000164611	1.61382	0.69048	0.00357515	0.00357515	0.0199972	118.179	Nonsig	91.8716	1.64602	0.718982	8.93604e-06	3.54024e-05	1.13822	0.18678	0.316537	0.316537	0.476416	Nonsig	FALSE	156.79	132.16	75.9691	106.696
DNPH1	ENSG00000112667	1.91332	0.936074	0.00202347	0.00202347	0.0125763	118.164	Nonsig	79.1734	2.74324	1.45588	6.0385e-13	6.36538e-12	3.39351	1.76278	7.77156e-16	0	1.2911e-14	Nonsig	FALSE	120.68	61.2846	144.466	69.8218
YBX3	ENSG00000060138	1.04831	0.0680598	0.741569	0.741569	0.834513	118.121	Nonsig	141.584	1.29707	0.375253	0.0138735	0.0328919	1.23805	0.308074	0.0770361	0.0770361	0.155169	Nonsig	FALSE	131.572	140.747	100.34	130.977
SEPTIN2	ENSG00000168385	-1.02118	-0.0302319	0.909279	0.909279	0.939748	118.098	Nonsig	149.301	-1.54112	-0.623984	0.000667566	0.00201402	-1.62095	-0.696838	0.000910061	0.000910061	0.00280661	Nonsig	FALSE	90.1736	191.422	44.5538	113.527
PRPF31	ENSG00000105618	1.45002	0.536078	0.0158084	0.0158084	0.0637991	118.092	Nonsig	102.715	1.55295	0.635012	8.17744e-05	0.000284124	1.81105	0.856826	3.06007e-06	3.06007e-06	1.34287e-05	Nonsig	FALSE	129.349	115.498	110.414	98.6946
AP1B1	ENSG00000100280	1.11734	0.160064	0.532016	0.532016	0.668126	118.023	Nonsig	135.003	1.56497	0.646132	0.000159084	0.000529952	1.79172	0.841342	9.08155e-06	9.08155e-06	3.73844e-05	Nonsig	FALSE	132.798	118.737	133.49	122.49
HGS	ENSG00000185359	1.46755	0.553414	0.0306893	0.0306893	0.107195	117.912	Nonsig	102.643	2.02122	1.01522	5.61351e-09	3.43935e-08	2.41714	1.2733	4.78214e-11	0	4.01714e-10	Nonsig	FALSE	129.723	89.5383	191.562	130.939
DNAJA1	ENSG00000086061	-1.35855	-0.442069	0.108797	0.108797	0.274359	117.497	Nonsig	197.703	-1.95412	-0.966518	3.25776e-06	1.36802e-05	-1.52248	-0.606425	0.00425853	0.00425853	0.0116397	Nonsig	FALSE	113.926	305.095	64.6263	155.13
DNTTIP1	ENSG00000101457	1.56575	0.646858	0.0186582	0.0186582	0.072667	117.347	Nonsig	95.8615	1.97177	0.979489	3.75445e-08	2.06005e-07	2.06534	1.04638	7.80352e-08	7.80352e-08	4.23934e-07	Nonsig	FALSE	140.579	99.4741	128.124	101.586
BASP1	ENSG00000176788	-1.16725	-0.22311	0.316714	0.316714	0.543544	117.234	Nonsig	170.335	-1.26737	-0.341833	0.0555537	0.113552	-1.34417	-0.426714	0.0226179	0.0226179	0.053014	Nonsig	FALSE	82.8339	144.44	56.3756	121.336
ECH1	ENSG00000104823	1.68496	0.752717	0.00245299	0.00245299	0.0147218	117.184	Nonsig	87.9985	2.18894	1.13023	6.6336e-11	5.23452e-10	2.64793	1.40486	1.7597e-13	0	2.07777e-12	Nonsig	FALSE	108.554	68.9837	138.602	85.5205
MGAT4B	ENSG00000161013	1.19215	0.253562	0.336396	0.336396	0.551346	117.066	Nonsig	125.379	1.73592	0.795701	4.72177e-06	1.94504e-05	2.14956	1.10404	1.04387e-08	1.04387e-08	6.37864e-08	Nonsig	FALSE	118.481	95.311	159.364	122.136
PLOD1	ENSG00000083444	1.40436	0.489912	0.0501095	0.0501095	0.155	116.994	Nonsig	106.649	1.87857	0.909632	1.88977e-07	9.45012e-07	2.27873	1.18823	4.16832e-10	4.16832e-10	3.0575e-09	Nonsig	FALSE	120.719	89.7536	134.731	97.2944
JOSD2	ENSG00000161677	2.10545	1.07413	0.000696467	0.000696467	0.00526245	116.942	Nonsig	71.3188	3.13927	1.65043	2.22045e-16	3.46707e-15	4.3222	2.11177	0	0	0	0	FALSE	108.742	48.5121	181.363	69.6295
COPS9	ENSG00000172428	2.34257	1.22809	2.96869e-06	2.96869e-06	4.60269e-05	116.849	Nonsig	64.0681	2.8999	1.536	0	0	2.83316	1.50241	1.13243e-14	0	1.60132e-13	Nonsig	FALSE	111.743	53.7248	120.362	69.1781
CTNNB1	ENSG00000168036	-1.3495	-0.432425	0.0373992	0.0373992	0.124642	116.828	Nonsig	197.823	-1.52593	-0.609687	7.00154e-05	0.000245862	-1.5586	-0.640249	0.00112913	0.00112913	0.00342681	Nonsig	FALSE	91.1586	192.778	68.9181	169.387
SMTN	ENSG00000183963	1.41393	0.499707	0.0434109	0.0434109	0.139587	116.705	Nonsig	105.809	1.91618	0.938232	3.37777e-08	1.86402e-07	2.28474	1.19203	7.6717e-10	7.6717e-10	5.39678e-09	Nonsig	FALSE	111.975	81.7268	153.578	111.146
RRP7A	ENSG00000189306	1.62124	0.697102	0.019373	0.019373	0.0748473	116.692	Nonsig	92.6582	2.17059	1.11808	1.07209e-10	8.22447e-10	3.00228	1.58606	4.13003e-14	0	5.3676e-13	Nonsig	FALSE	146.289	94.2331	157.243	87.1146
RNF5	ENSG00000204308	1.6405	0.714138	0.0168779	0.0168779	0.0670989	116.349	Nonsig	91.067	2.15407	1.10706	1.13656e-08	6.66204e-08	2.2138	1.14652	1.81736e-07	1.81736e-07	9.45874e-07	Nonsig	FALSE	128.692	83.4277	130.628	97.3269
RTL8C	ENSG00000134590	-1.33257	-0.414208	0.128255	0.128255	0.309169	116.246	Nonsig	198.199	-1.02792	-0.0397248	0.838253	0.887976	1.21481	0.280731	0.171859	0.171859	0.301878	Nonsig	FALSE	79.4786	114.123	115.229	156.914
TMEM43	ENSG00000170876	1.00646	0.00929577	0.96629	0.96629	0.975357	116.189	Nonsig	145.584	1.16691	0.222697	0.168042	0.287403	1.06074	0.0850768	0.633589	0.633589	0.716874	Nonsig	FALSE	116.842	139.04	87.6554	133.129
SF1	ENSG00000168066	-1.01158	-0.0166098	0.942649	0.942649	0.958662	116.14	Nonsig	149.021	1.27705	0.352811	0.0295652	0.0651574	1.19807	0.260716	0.158268	0.158268	0.282011	Nonsig	FALSE	152.761	166.794	109.704	150.113
B4GALT1	ENSG00000086062	-1.80148	-0.84918	6.6351e-05	6.6351e-05	0.000709724	116.102	Nonsig	263.609	-1.50189	-0.586782	0.000229756	0.00074458	-1.74553	-0.803664	4.67249e-06	4.67249e-06	1.99517e-05	Nonsig	FALSE	95.7367	199.922	105.963	298.143
MRPL47	ENSG00000136522	1.75693	0.813058	0.000837149	0.000837149	0.00613549	116.054	Nonsig	82.2477	1.27174	0.346799	0.0691225	0.137479	1.41732	0.503163	0.0287566	0.0287566	0.0657407	Nonsig	FALSE	107.359	116.291	70.1355	78.5627
PFDN1	ENSG00000113068	1.35634	0.439719	0.0454538	0.0454538	0.144194	116.035	Nonsig	107.29	1.35734	0.440787	0.00897598	0.0221419	1.3434	0.42589	0.0197746	0.0197746	0.0470211	Nonsig	FALSE	122.462	124.64	91.2737	108.802
MZT2A	ENSG00000173272	2.15154	1.10537	0.000204293	0.000204293	0.00187431	115.998	Nonsig	69.3719	2.92611	1.54898	2.22045e-16	3.46707e-15	4.1049	2.03735	0	0	0	0	FALSE	117.854	56.2947	171.105	69.1096
MDH1	ENSG00000014641	1.62656	0.701824	0.00257565	0.00257565	0.0153002	115.914	Nonsig	88.9983	1.32698	0.408152	0.0169487	0.0395494	1.48034	0.565931	0.0033519	0.0033519	0.00935164	Nonsig	FALSE	107.727	112.227	64.8332	69.6196
HES1	ENSG00000114315	4.60234	2.20237	0	0	0	115.874	0	31.6162	6.46602	2.69288	0	0	1.45835	0.544337	0.0053189	0.0053189	0.0142792	Nonsig	0.544337	106.886	22.8678	33.4357	36.979
KIAA1191	ENSG00000122203	-1.00347	-0.00499487	0.98382	0.98382	0.988217	115.846	Nonsig	147.56	1.31311	0.392988	0.0186238	0.0430039	1.25829	0.331459	0.0640058	0.0640058	0.132204	Nonsig	FALSE	107.734	114.521	100.087	128.739
BLVRB	ENSG00000090013	1.95609	0.967976	0.000566979	0.000566979	0.00442548	115.843	Nonsig	76.012	2.38081	1.25145	1.33613e-11	1.15968e-10	3.61321	1.85328	0	0	0	Nonsig	FALSE	116.411	68.2304	230.04	104.903
NABP2	ENSG00000139579	1.88415	0.913914	0.00039601	0.00039601	0.00328772	115.779	Nonsig	78.2033	2.43116	1.28164	4.15223e-14	5.05578e-13	2.33244	1.22184	3.11202e-11	0	2.6995e-10	Nonsig	FALSE	155.414	88.8765	124.326	86.6529
MFSD10	ENSG00000109736	1.71392	0.7773	0.00359422	0.00359422	0.0200841	115.646	Nonsig	86.4942	2.19033	1.13115	7.03481e-11	5.52738e-10	2.43361	1.2831	4.35537e-11	0	3.67663e-10	Nonsig	FALSE	123.092	78.4386	143.949	97.4751
SNAI2	ENSG00000019549	-1.15382	-0.206419	0.382257	0.382257	0.604337	115.585	Nonsig	166.7	-1.21434	-0.280174	0.0868846	0.167593	-1.94523	-0.959943	6.44456e-07	6.44456e-07	3.11932e-06	Nonsig	FALSE	104.377	175.826	49.7488	153.093
RAB1A	ENSG00000138069	1.00498	0.00717345	0.979149	0.979149	0.985182	115.535	Nonsig	141.711	-1.47416	-0.559893	0.00278313	0.00754074	-1.6468	-0.719666	0.000368875	0.000368875	0.00121139	Nonsig	FALSE	83.6304	169.326	51.0998	133.326
UBL7	ENSG00000138629	1.68799	0.755307	0.00997756	0.00997756	0.0449257	115.376	Nonsig	87.3593	2.29104	1.196	2.43928e-11	2.0401e-10	2.67586	1.42	1.25677e-12	0	1.31619e-11	Nonsig	FALSE	127.594	78.0138	146.812	90.5604
RPS19BP1	ENSG00000187051	1.98093	0.986179	0.000624966	0.000624966	0.00481844	115.224	Nonsig	74.7541	2.74515	1.45688	0	0	3.34759	1.74312	0	0	0	Nonsig	FALSE	141.418	71.9406	159.547	79.0483
SEC61G	ENSG00000132432	1.5998	0.67789	0.013044	0.013044	0.0552684	115.06	Nonsig	88.2391	1.35027	0.433249	0.0246034	0.0552481	1.18917	0.24995	0.185695	0.185695	0.321336	Nonsig	FALSE	92.9875	94.4024	66.0439	89.464
SCAND1	ENSG00000171222	2.24049	1.16382	0.000131129	0.000131129	0.00128513	114.97	Nonsig	65.7875	3.76362	1.91212	0	0	4.47206	2.16094	0	0	0	0	FALSE	115.439	42.8898	155.069	57.7787
TARS1	ENSG00000113407	1.47389	0.559631	0.0354334	0.0354334	0.119611	114.929	Nonsig	96.3914	-1.16379	-0.218831	0.293094	0.437253	-1.17947	-0.238143	0.278868	0.278868	0.43599	Nonsig	FALSE	87.97	140.592	48.4315	89.7086
MRPS21	ENSG00000266472	1.79809	0.846463	0.000551117	0.000551117	0.00432397	114.922	Nonsig	79.7689	1.5412	0.624053	0.000535282	0.00163686	1.66404	0.734689	9.01674e-05	9.01674e-05	0.000325138	Nonsig	FALSE	102.772	91.839	88.0415	85.2246
PMVK	ENSG00000163344	2.01003	1.00722	0.000892848	0.000892848	0.00647678	114.796	Nonsig	72.9804	2.77498	1.47248	2.44249e-15	3.42803e-14	3.28506	1.71592	1.11022e-16	0	2.03523e-15	Nonsig	FALSE	133.728	67.0985	162.196	81.203
NOMO1	ENSG00000103512	-1.0458	-0.0646109	0.761159	0.761159	0.851325	114.685	Nonsig	151.61	1.10838	0.148451	0.348822	0.492769	1.07207	0.100402	0.576375	0.576375	0.68596	Nonsig	FALSE	117.906	147.482	95.0272	142.466
LAMTOR2	ENSG00000116586	1.59545	0.673966	0.00498945	0.00498945	0.0258386	114.657	Nonsig	90.9016	1.8541	0.890719	4.13758e-07	1.9674e-06	2.04834	1.03445	8.5376e-08	8.5376e-08	4.61903e-07	Nonsig	FALSE	113.535	84.8184	106.913	84.3873
SSR2	ENSG00000163479	1.38081	0.465518	0.0616943	0.0616943	0.181625	114.642	Nonsig	106.109	1.74019	0.799247	1.35893e-06	6.00845e-06	1.95674	0.968448	1.06994e-06	1.06994e-06	5.02727e-06	Nonsig	FALSE	130.629	104.786	109.204	92.1301
SARAF	ENSG00000133872	1.06106	0.0855011	0.746329	0.746329	0.83883	114.405	Nonsig	133.767	-1.0451	-0.0636394	0.71799	0.790588	-1.32936	-0.410729	0.0323257	0.0323257	0.0728104	Nonsig	FALSE	119.873	172.644	60.0188	126.531
EIF2S3	ENSG00000130741	-1.39828	-0.483654	0.0430754	0.0430754	0.138744	114.317	Nonsig	198.763	-1.97506	-0.981896	1.53486e-08	8.83938e-08	-1.9505	-0.963847	1.70035e-06	1.70035e-06	7.74802e-06	Nonsig	FALSE	93.8737	255.836	60.2379	185.588
NDUFAF3	ENSG00000178057	1.71173	0.775457	0.00280987	0.00280987	0.0164039	114.22	Nonsig	84.7225	2.32014	1.21421	7.05513e-12	6.33526e-11	2.79587	1.4833	3.9635e-14	0	5.17224e-13	Nonsig	FALSE	130.962	78.4641	137.127	80.2962
TRIAP1	ENSG00000170855	1.78847	0.838726	0.000431173	0.000431173	0.00352676	114.167	Nonsig	79.6977	1.58008	0.659995	0.000186643	0.000613697	1.56388	0.645134	0.000865176	0.000865176	0.00267743	Nonsig	FALSE	99.1328	86.6818	77.7234	79.7543
GNG10	ENSG00000242616	1.27109	0.346066	0.262411	0.262411	0.485314	114.12	Nonsig	111.444	1.00817	0.0117356	0.958842	0.966508	-1.32382	-0.404705	0.0774812	0.0774812	0.155786	Nonsig	FALSE	112.708	152.98	44.677	92.6312
STAU1	ENSG00000124214	-1.38135	-0.466083	0.0309591	0.0309591	0.107844	113.934	Nonsig	197.322	-1.3378	-0.419867	0.00818576	0.0203564	-1.43531	-0.521361	0.00369136	0.00369136	0.0102082	Nonsig	FALSE	118.368	219.698	84.5318	194.289
MEA1	ENSG00000124733	1.69101	0.757884	0.00107597	0.00107597	0.00753081	113.882	Nonsig	85.3114	2.09459	1.06667	5.88442e-11	4.68862e-10	2.4318	1.28202	3.68405e-12	0	3.63489e-11	Nonsig	FALSE	134.163	89.0475	137.261	91.9766
STX10	ENSG00000104915	1.8412	0.880643	0.00297402	0.00297402	0.0171986	113.682	Nonsig	79.5589	2.40298	1.26482	7.76024e-12	6.94299e-11	3.20812	1.68173	1.11022e-16	0	2.03523e-15	Nonsig	FALSE	132.567	77.0621	159.444	81.9538
H2BC21	ENSG00000184678	19.7457	4.30347	0	0	0	113.609	0	7.23744	33.2159	5.0538	0	0	1.76283	0.817889	0.000937423	0.000937423	0.00288581	Nonsig	0.817889	49.3266	2.05246	7.29561	6.66043
PKP1	ENSG00000081277	-1.26329	-0.337186	0.169644	0.169644	0.375193	113.439	Nonsig	183.445	1.01973	0.0281881	0.864946	0.901109	1.09699	0.133551	0.463507	0.463507	0.596288	Nonsig	FALSE	126.188	172.989	146.982	219.781
ZWINT	ENSG00000122952	1.61963	0.695668	0.00270706	0.00270706	0.0159266	113.415	Nonsig	87.5143	1.52916	0.612741	0.000315717	0.000999664	1.37745	0.461996	0.0124714	0.0124714	0.0309676	Nonsig	FALSE	161.646	145.736	93.5988	108.101
RPL26L1	ENSG00000037241	1.82048	0.864322	0.00104352	0.00104352	0.00735357	112.973	Nonsig	77.9119	1.66938	0.739309	3.93479e-05	0.000142832	1.67357	0.742925	0.000203724	0.000203724	0.000694891	Nonsig	FALSE	120.643	99.6588	80.3156	76.5861
UQCRC2	ENSG00000140740	1.51116	0.595655	0.0188297	0.0188297	0.0731845	112.932	Nonsig	92.7658	1.13565	0.183522	0.320226	0.471985	1.23598	0.30565	0.160647	0.160647	0.285742	Nonsig	FALSE	101.393	122.775	55.6237	70.495
ILF3	ENSG00000129351	-1.07193	-0.10021	0.62808	0.62808	0.748839	112.793	Nonsig	152.781	1.12671	0.172112	0.254052	0.389048	1.04446	0.0627612	0.720249	0.720249	0.794268	Nonsig	FALSE	156.259	192.691	98.5532	152.616
RBMX	ENSG00000147274	1.10598	0.145323	0.495995	0.495995	0.663652	112.721	Nonsig	127.509	-1.07625	-0.106013	0.51437	0.628456	-1.03992	-0.0564702	0.763166	0.763166	0.828174	Nonsig	FALSE	121.423	180.619	76.328	126.303
SURF2	ENSG00000148291	1.80345	0.850763	0.00300585	0.00300585	0.0173517	112.665	Nonsig	79.7175	2.24078	1.164	1.51618e-10	1.14364e-09	2.36472	1.24167	5.35252e-10	5.35252e-10	3.86392e-09	Nonsig	FALSE	135.677	84.1468	141.935	98.2306
SUPT4H1	ENSG00000213246	1.43792	0.523979	0.0395179	0.0395179	0.129715	112.584	Nonsig	99.5058	1.75499	0.811459	4.91715e-06	2.01983e-05	1.84874	0.886539	2.9705e-06	2.9705e-06	1.30587e-05	Nonsig	FALSE	123.081	97.5532	141.401	125.2
ATP5PD	ENSG00000167863	1.84601	0.88441	8.96459e-05	8.96459e-05	0.000923223	112.396	Nonsig	75.6742	1.61365	0.690324	8.3017e-05	0.000288033	1.64728	0.72009	0.00015276	0.00015276	0.000530784	Nonsig	FALSE	97.3065	83.0188	95.5494	92.2336
SRXN1	ENSG00000271303	1.03179	0.0451482	0.841629	0.841629	0.911785	112.302	Nonsig	136.582	-1.00934	-0.0134138	0.93623	0.94809	-1.02242	-0.031989	0.858462	0.858462	0.890168	Nonsig	FALSE	128.28	178.492	102.118	167.742
SF3B2	ENSG00000087365	1.21893	0.285612	0.173146	0.173146	0.380268	111.993	Nonsig	115.954	1.47875	0.564379	0.000283646	0.000904949	1.50274	0.587594	0.000773499	0.000773499	0.00241042	Nonsig	FALSE	132.819	125.118	112.254	120.804
IL18	ENSG00000150782	1.64632	0.719242	0.00112466	0.00112466	0.00779464	111.955	Nonsig	84.865	1.61166	0.688547	0.000109965	0.000374466	1.32407	0.404978	0.0349348	0.0349348	0.0780882	Nonsig	FALSE	89.9967	77.3142	68.8316	82.7889
NXT1	ENSG00000132661	1.09279	0.128013	0.654991	0.654991	0.771229	111.739	Nonsig	130.465	1.68757	0.754945	2.39261e-05	8.95475e-05	1.88054	0.911144	7.11367e-06	7.11367e-06	2.9672e-05	Nonsig	FALSE	174.055	143.62	152.406	133.132
PTPN1	ENSG00000196396	-1.51644	-0.600692	0.00492757	0.00492757	0.0255765	111.727	Nonsig	213.318	-1.43971	-0.525782	0.000899251	0.00265918	-1.38859	-0.473619	0.00807624	0.00807624	0.0208566	Nonsig	FALSE	114.201	227.951	108.682	243.381
SSR4	ENSG00000180879	2.1281	1.08956	0.000139472	0.000139472	0.00135345	111.629	Nonsig	67.3718	2.72502	1.44627	7.77156e-16	1.15854e-14	3.47905	1.79869	0	0	0	Nonsig	FALSE	111.936	57.3572	159.193	75.7691
MRPL17	ENSG00000158042	1.58188	0.661638	0.00545459	0.00545459	0.0277224	111.6	Nonsig	89.9668	1.89039	0.918683	3.60267e-08	1.98021e-07	2.64316	1.40227	4.64406e-13	0	5.17428e-12	Nonsig	FALSE	130.437	96.0596	124.844	77.7161
TNFAIP1	ENSG00000109079	-1.20509	-0.269141	0.264689	0.264689	0.485314	111.45	Nonsig	170.816	1.02392	0.0341087	0.83864	0.887976	1.18729	0.247669	0.174388	0.174388	0.305224	Nonsig	FALSE	93.8563	127.693	121.148	166.668
RPS6KA1	ENSG00000117676	1.23013	0.298816	0.27044	0.27044	0.489276	111.242	Nonsig	115.772	1.72324	0.785127	4.43862e-06	1.83354e-05	1.98156	0.986635	5.79102e-07	5.79102e-07	2.81888e-06	Nonsig	FALSE	128.563	104.351	133.937	111.746
TBC1D2	ENSG00000095383	-1.03438	-0.0487713	0.851948	0.851948	0.919433	111.235	Nonsig	146.926	1.30132	0.379978	0.0275123	0.0610484	1.48401	0.569498	0.00357719	0.00357719	0.00992934	Nonsig	FALSE	117.765	126.36	117.838	130.83
RCC1	ENSG00000180198	1.20667	0.271032	0.253878	0.253878	0.484373	111.174	Nonsig	116.884	1.55907	0.640682	8.81353e-05	0.000304165	1.39646	0.481774	0.00853937	0.00853937	0.0219536	Nonsig	FALSE	190.465	170.227	116.589	135.778
AJUBA	ENSG00000129474	-1.44287	-0.528941	0.0203173	0.0203173	0.0776759	111.065	Nonsig	203.583	-1.00139	-0.002009	0.990272	0.992296	-1.09395	-0.129542	0.480837	0.480837	0.61395	Nonsig	FALSE	137.968	192.845	122.181	219.229
PDLIM4	ENSG00000131435	1.28176	0.358126	0.216545	0.216545	0.439519	111.06	Nonsig	110.848	1.82555	0.868331	2.26569e-06	9.72149e-06	2.15696	1.109	8.44666e-08	8.44666e-08	4.57404e-07	Nonsig	FALSE	100.84	77.1098	104.879	80.5393
BTBD6	ENSG00000184887	1.60837	0.685597	0.0128402	0.0128402	0.0546086	111.053	Nonsig	88.3351	2.20636	1.14167	4.67729e-10	3.31391e-09	2.80096	1.48592	4.4964e-14	0	5.79987e-13	Nonsig	FALSE	128.086	81.1682	148.916	87.6606
PWP1	ENSG00000136045	1.6416	0.715099	0.0113822	0.0113822	0.0496548	111.044	Nonsig	83.5357	-1.07247	-0.10094	0.612515	0.691426	-1.06755	-0.0943006	0.647331	0.647331	0.728692	Nonsig	FALSE	86.2751	126.864	47.7882	80.7819
CDC42SE1	ENSG00000197622	-1.20399	-0.267827	0.216432	0.216432	0.439469	110.859	Nonsig	168.44	-1.04416	-0.0623364	0.700896	0.775486	-1.50302	-0.58786	0.000969734	0.000969734	0.00297953	Nonsig	FALSE	110.603	160.559	70.8157	171.767
GTF3A	ENSG00000122034	1.8105	0.856387	7.45792e-05	7.45792e-05	0.000785157	110.763	Nonsig	77.19	1.85892	0.894465	3.10666e-08	1.72477e-07	2.2702	1.18282	3.48094e-10	3.48094e-10	2.57786e-09	Nonsig	FALSE	140.841	105.092	124.316	87.7145
RAB13	ENSG00000143545	1.50594	0.590664	0.0114263	0.0114263	0.0498063	110.717	Nonsig	91.354	1.20292	0.266546	0.14821	0.260741	1.19024	0.251255	0.200028	0.200028	0.342161	Nonsig	FALSE	88.3686	100.708	59.3584	78.8638
TMEM106C	ENSG00000134291	2.04584	1.03269	5.43536e-06	5.43536e-06	7.85808e-05	110.692	Nonsig	68.2915	2.09509	1.06701	3.55118e-11	2.90292e-10	2.05312	1.03782	1.00698e-08	1.00698e-08	6.16332e-08	Nonsig	FALSE	125.45	83.1349	104.828	82.0629
DCTD	ENSG00000129187	1.25568	0.328473	0.148231	0.148231	0.340748	110.686	Nonsig	110.959	1.53835	0.62138	0.000131612	0.000443187	1.45789	0.54388	0.00234858	0.00234858	0.00675326	Nonsig	FALSE	123.62	111.7	104.289	115.161
MORF4L1	ENSG00000185787	1.13275	0.179836	0.412012	0.412012	0.62375	110.521	Nonsig	121.711	-1.01415	-0.0202697	0.899703	0.918436	-1.06441	-0.0900491	0.634274	0.634274	0.717394	Nonsig	FALSE	105.896	148.628	71.1088	120.105
MRPL4	ENSG00000105364	1.57399	0.654428	0.0263752	0.0263752	0.0952377	110.486	Nonsig	90.0468	2.36968	1.24469	4.97913e-12	4.56017e-11	2.92238	1.54714	2.89768e-14	0	3.8719e-13	Nonsig	FALSE	144.488	85.0093	156.326	88.6387
IDI1	ENSG00000067064	1.18835	0.248961	0.335442	0.335442	0.55039	110.416	Nonsig	115.45	-1.22197	-0.289205	0.118346	0.217516	-1.45483	-0.54085	0.0113998	0.0113998	0.0285544	Nonsig	FALSE	92.4118	155.804	42.1551	96.7297
CERS2	ENSG00000143418	1.13088	0.17745	0.454015	0.454015	0.637898	110.143	Nonsig	123.565	1.44977	0.535828	0.00102983	0.00301301	1.34454	0.42711	0.0204881	0.0204881	0.0484698	Nonsig	FALSE	131.194	125.961	114.832	139.534
UBE2D2	ENSG00000131508	1.26045	0.333942	0.137433	0.137433	0.322993	110.106	Nonsig	109.552	1.44521	0.531275	0.00114322	0.00331661	1.25622	0.329084	0.0650307	0.0650307	0.133974	Nonsig	FALSE	129.444	123.979	89.0919	114.209
KXD1	ENSG00000105700	1.70198	0.767213	0.00546187	0.00546187	0.027747	109.895	Nonsig	82.4988	2.23921	1.16299	2.51166e-11	2.09666e-10	2.62051	1.38985	5.3535e-13	0	5.91747e-12	Nonsig	FALSE	134.729	84.1385	139.266	87.3319
TBCB	ENSG00000105254	1.8285	0.870661	0.00108625	0.00108625	0.00758172	109.624	Nonsig	76.5111	2.23691	1.16151	4.03386e-11	3.27995e-10	2.67197	1.4179	2.09166e-13	0	2.44644e-12	Nonsig	FALSE	108.96	67.7523	115.215	70.5428
ZDHHC12	ENSG00000160446	1.59423	0.67286	0.020697	0.020697	0.0787958	109.42	Nonsig	88.2832	2.17048	1.11801	9.23248e-10	6.28111e-09	3.09487	1.62988	2.77556e-15	0	4.35201e-14	Nonsig	FALSE	127.582	82.1674	169.331	90.8121
CCND3	ENSG00000112576	1.27635	0.352023	0.220371	0.220371	0.443984	109.311	Nonsig	109.335	1.89482	0.922059	9.23555e-08	4.81029e-07	2.16272	1.11285	1.46944e-08	1.46944e-08	8.79147e-08	Nonsig	FALSE	112.847	83.3362	125.865	96.0603
AURKA	ENSG00000087586	1.16761	0.223563	0.335292	0.335292	0.550286	109.254	Nonsig	116.815	1.17356	0.230888	0.171682	0.292144	-1.1488	-0.200133	0.281072	0.281072	0.437277	Nonsig	FALSE	142.567	167.921	98.5311	180.281
CHTF8	ENSG00000168802	1.04776	0.0673034	0.784249	0.784249	0.869746	109.084	Nonsig	132.692	1.55777	0.639484	0.000189776	0.000623533	1.81993	0.863883	5.78166e-06	5.78166e-06	2.43894e-05	Nonsig	FALSE	133.343	119.529	151.862	137.318
CDC123	ENSG00000151465	1.33124	0.412772	0.139333	0.139333	0.325637	109.077	Nonsig	101.277	-1.06972	-0.0972343	0.645327	0.722	-1.27297	-0.348202	0.106636	0.106636	0.204165	Nonsig	FALSE	106.851	156.63	51.3806	102.689
GABARAPL2	ENSG00000034713	1.31421	0.394197	0.102041	0.102041	0.262285	109.056	Nonsig	103.756	1.35041	0.433399	0.0135741	0.0322373	1.08474	0.117356	0.539897	0.539897	0.678113	Nonsig	FALSE	96.6754	99.0859	74.2209	109.381
C7orf50	ENSG00000146540	1.87729	0.908651	0.00135672	0.00135672	0.00909476	109.024	Nonsig	74.4904	2.59144	1.37375	4.21885e-15	5.7778e-14	3.61869	1.85547	0	0	0	Nonsig	FALSE	125.203	67.5455	164.415	75.5852
GSS	ENSG00000100983	1.81381	0.859024	0.000649378	0.000649378	0.00496951	108.785	Nonsig	76.4373	2.38012	1.25103	1.00142e-13	1.16654e-12	2.64685	1.40428	6.15064e-14	0	7.76761e-13	Nonsig	FALSE	117.521	68.8535	122.12	75.3589
TRAP1	ENSG00000126602	1.4682	0.554053	0.0365369	0.0365369	0.122354	108.773	Nonsig	94.4604	1.96732	0.976232	7.7425e-09	4.65457e-08	2.59946	1.37821	7.26308e-13	0	7.89149e-12	Nonsig	FALSE	167.437	118.774	158.456	100.358
TOMM20	ENSG00000173726	-1.1495	-0.201004	0.46924	0.46924	0.651176	108.741	Nonsig	154.87	-1.65027	-0.722701	6.39562e-05	0.000226024	-1.58483	-0.664328	0.000505011	0.000505011	0.0016236	Nonsig	FALSE	104.469	237.819	58.8223	148.43
AKR1A1	ENSG00000117448	1.81838	0.862651	0.0020453	0.0020453	0.0126773	108.586	Nonsig	76.2504	2.35938	1.23841	1.9249e-12	1.87751e-11	3.00069	1.58529	1.66533e-15	0	2.6674e-14	Nonsig	FALSE	131.764	78.0323	135.319	74.2141
DMAC2	ENSG00000105341	1.609	0.686163	0.00540192	0.00540192	0.0275287	108.442	Nonsig	86.2194	1.98112	0.986316	3.64885e-09	2.29816e-08	2.24943	1.16956	1.07773e-09	1.07773e-09	7.44543e-09	Nonsig	FALSE	125.257	88.1134	124.528	90.7536
DHX9	ENSG00000135829	-1.07446	-0.103608	0.684391	0.684391	0.794756	108.39	Nonsig	144.086	-1.74716	-0.805015	1.37557e-05	5.32444e-05	-1.42605	-0.512023	0.0223038	0.0223038	0.0523548	Nonsig	FALSE	94.3466	226.941	58.5053	130.838
CARD10	ENSG00000100065	1.01471	0.0210632	0.935914	0.935914	0.953558	108.363	Nonsig	136.743	1.43981	0.525882	0.00220435	0.00608616	1.76857	0.822586	2.84406e-05	2.84406e-05	0.000109865	Nonsig	FALSE	116.481	113.049	148.562	139.009
PTGES2	ENSG00000148334	1.56677	0.647797	0.0313224	0.0313224	0.108709	108.102	Nonsig	88.7049	2.33942	1.22615	2.1108e-11	1.7809e-10	3.25753	1.70378	6.43929e-15	0	9.40331e-14	Nonsig	FALSE	131.502	78.7134	163.886	83.8712
TGFA	ENSG00000163235	-1.85245	-0.889436	2.44119e-05	2.44119e-05	0.000298546	108.06	Nonsig	252.575	-1.62587	-0.701211	1.43269e-05	5.52807e-05	-1.55144	-0.633609	0.000363648	0.000363648	0.00119528	Nonsig	FALSE	71.3883	161.383	91.0622	227.694
CORO1B	ENSG00000172725	1.55765	0.639375	0.0326594	0.0326594	0.112404	108.054	Nonsig	89.201	2.36786	1.24358	1.59417e-12	1.57723e-11	2.96771	1.56935	8.32667e-15	0	1.2018e-13	Nonsig	FALSE	105.695	62.3884	142.407	79.4354
NDUFS4	ENSG00000164258	2.19906	1.13689	6.09622e-05	6.09622e-05	0.00066175	107.989	Nonsig	60.7839	1.49991	0.584875	0.00522813	0.013469	1.57583	0.65611	0.00110488	0.00110488	0.00335919	Nonsig	FALSE	96.7476	88.5705	64.3739	65.2193
SEC13	ENSG00000157020	1.37069	0.454904	0.0384353	0.0384353	0.127154	107.982	Nonsig	99.3872	1.56986	0.650638	5.81008e-05	0.000206521	1.6821	0.75026	3.32709e-05	3.32709e-05	0.000127335	Nonsig	FALSE	116.443	102.76	95.5331	91.9047
MRPS10	ENSG00000048544	1.27927	0.355317	0.167764	0.167764	0.372011	107.98	Nonsig	104.55	1.02911	0.0413959	0.831731	0.883127	-1.06892	-0.0961535	0.635555	0.635555	0.718515	Nonsig	FALSE	110.743	147.97	61.6264	104.279
RAB38	ENSG00000123892	1.31118	0.390865	0.0983812	0.0983812	0.25544	107.893	Nonsig	102.988	1.24404	0.315028	0.0716359	0.141711	1.36152	0.445216	0.0198775	0.0198775	0.0472356	Nonsig	FALSE	105.222	117.23	98.9266	116.024
GAS5	ENSG00000234741	2.30436	1.20437	5.79905e-07	5.79905e-07	1.06494e-05	107.856	Nonsig	59.4431	1.70891	0.77308	2.45486e-06	1.04903e-05	2.00467	1.00336	3.47748e-08	3.47748e-08	1.9657e-07	Nonsig	FALSE	99.916	81.0764	81.7207	65.5156
DBN1	ENSG00000113758	1.35869	0.442213	0.0847574	0.0847574	0.229136	107.839	Nonsig	101.412	1.74549	0.803633	3.23295e-06	1.3588e-05	2.12554	1.08783	1.21306e-08	1.21306e-08	7.33616e-08	Nonsig	FALSE	97.5026	77.9332	120.965	93.4533
BUD31	ENSG00000106245	1.85308	0.889928	0.000199515	0.000199515	0.00183493	107.822	Nonsig	72.4846	1.76133	0.816664	2.43839e-06	1.0426e-05	1.84001	0.879717	2.383e-06	2.383e-06	1.06118e-05	Nonsig	FALSE	111.723	87.6686	92.8004	80.9425
SNHG9	ENSG00000255198	5.66999	2.50335	1.34337e-14	0	9.99731e-13	107.742	0	23.9808	7.6415	2.93386	0	0	2.85272	1.51234	3.31089e-09	3.31089e-09	2.15087e-08	Nonsig	FALSE	111.72	20.1183	57.3147	32.3296
THOC7	ENSG00000163634	1.6283	0.703369	0.00466189	0.00466189	0.0245455	107.738	Nonsig	82.2384	1.28551	0.362336	0.042071	0.0890885	1.39516	0.48043	0.0135872	0.0135872	0.0335109	Nonsig	FALSE	104.511	112.131	66.9274	76.5954
TFG	ENSG00000114354	1.07451	0.103676	0.632634	0.632634	0.753109	107.531	Nonsig	125.108	1.16311	0.217982	0.175871	0.298296	-1.07936	-0.110176	0.545317	0.545317	0.68369	Nonsig	FALSE	104.878	125.154	76.9045	132.59
MRPS7	ENSG00000125445	1.77815	0.830377	0.000173564	0.000173564	0.00162858	107.396	Nonsig	76.1752	1.88164	0.911987	2.11592e-08	1.19364e-07	1.99369	0.995444	2.75848e-08	2.75848e-08	1.58618e-07	Nonsig	FALSE	129.325	95.1912	131.402	106.371
COPRS	ENSG00000172301	1.44433	0.5304	0.0537417	0.0537417	0.163802	107.327	Nonsig	94.5208	1.88882	0.917488	2.30377e-07	1.13684e-06	2.25632	1.17397	3.57224e-09	3.57224e-09	2.30658e-08	Nonsig	FALSE	150.138	110.964	137.019	100.058
COPS3	ENSG00000141030	1.57746	0.657605	0.00271502	0.00271502	0.0159652	107.27	Nonsig	85.0525	1.48191	0.567459	0.000631339	0.00190968	1.52232	0.606271	0.00185463	0.00185463	0.00543014	Nonsig	FALSE	127.702	119.205	84.1441	87.5128
M6PR	ENSG00000003056	-1.18714	-0.247485	0.260767	0.260767	0.484373	107.243	Nonsig	159.846	-1.11913	-0.162376	0.319787	0.471512	-1.18104	-0.240054	0.185107	0.185107	0.320535	Nonsig	FALSE	119.203	184.563	85.0304	160.127
BIRC5	ENSG00000089685	1.38969	0.474766	0.0491297	0.0491297	0.15281	107.2	Nonsig	97.5772	1.78871	0.838918	2.4326e-07	1.1948e-06	1.27983	0.355954	0.0458543	0.0458543	0.0991123	Nonsig	FALSE	167.831	130.388	128.034	161.112
IGFL1	ENSG00000188293	1.50851	0.59312	0.0355803	0.0355803	0.120018	107.059	Nonsig	90.4341	2.09217	1.065	6.3045e-06	2.55129e-05	2.53296	1.34082	8.79692e-07	8.79692e-07	4.18444e-06	Nonsig	FALSE	25.5393	16.9486	30.1146	19.6102
DDX56	ENSG00000136271	1.44114	0.527214	0.0642378	0.0642378	0.187196	106.91	Nonsig	94.9802	2.01534	1.01102	2.81373e-09	1.79992e-08	2.57815	1.36634	7.48979e-12	0	7.05322e-11	Nonsig	FALSE	139.185	96.4761	162.357	104.395
NFKBIA	ENSG00000100906	-1.04531	-0.0639276	0.774779	0.774779	0.862309	106.838	Nonsig	140.789	-1.11895	-0.162144	0.340399	0.488149	-2.37061	-1.24526	1.12905e-11	0	1.03743e-10	Nonsig	-1.24526	82.4473	128.232	31.3644	119.998
SENP3	ENSG00000161956	1.3417	0.424064	0.124992	0.124992	0.30343	106.788	Nonsig	101.558	1.86967	0.902783	1.14278e-07	5.8758e-07	2.13143	1.09182	2.98097e-08	2.98097e-08	1.70315e-07	Nonsig	FALSE	127.045	94.9929	142.425	110.514
CENPX	ENSG00000169689	2.02273	1.0163	0.000255117	0.000255117	0.00226551	106.742	Nonsig	67.8347	2.63831	1.39961	4.996e-15	6.77069e-14	3.51684	1.81428	0	0	0	Nonsig	FALSE	151.22	79.9708	237.347	111.626
NOP53	ENSG00000105373	1.69383	0.760287	0.00800753	0.00800753	0.037685	106.587	Nonsig	80.3406	2.39608	1.26068	5.83311e-13	6.16065e-12	2.80609	1.48856	1.69864e-14	0	2.34698e-13	Nonsig	FALSE	115.051	67.0649	141.985	83.2518
LDLR	ENSG00000130164	-2.0038	-1.00274	1.93388e-06	1.93388e-06	3.12867e-05	106.572	Nonsig	271.683	-2.1325	-1.09255	4.30311e-12	3.97403e-11	-2.21061	-1.14444	4.79919e-10	4.79919e-10	3.49271e-09	Nonsig	FALSE	88.2497	262.183	64.3322	232.957
ICMT	ENSG00000116237	-1.18827	-0.248859	0.248777	0.248777	0.478173	106.511	Nonsig	158.577	1.04026	0.0569374	0.719142	0.791425	-1.13938	-0.188245	0.295937	0.295937	0.453638	Nonsig	FALSE	131.548	175.313	102.133	186.85
LITAF	ENSG00000189067	-1.19961	-0.262566	0.218875	0.218875	0.442428	106.396	Nonsig	159.697	-1.12072	-0.164424	0.308776	0.457923	-1.17358	-0.230919	0.195201	0.195201	0.335214	Nonsig	FALSE	95.8536	148.935	79.0591	149.085
STAT6	ENSG00000166888	1.21153	0.276833	0.232795	0.232795	0.456421	106.393	Nonsig	112.044	1.57194	0.652543	7.02668e-05	0.000246588	1.43115	0.517177	0.00517065	0.00517065	0.0139164	Nonsig	FALSE	115.923	102.784	98.2383	112.338
UCHL3	ENSG00000118939	1.70189	0.767136	0.00349922	0.00349922	0.0196306	106.388	Nonsig	77.3914	1.27742	0.353228	0.0622456	0.125578	1.16773	0.223711	0.312697	0.312697	0.4721	Nonsig	FALSE	92.4266	99.614	49.1579	66.2371
HMCES	ENSG00000183624	1.1409	0.190168	0.393244	0.393244	0.616852	106.11	Nonsig	117.005	1.39194	0.477101	0.00295235	0.00795625	1.26593	0.340193	0.0598376	0.0598376	0.125032	Nonsig	FALSE	123.778	123.562	84.3013	107.277
ESRRA	ENSG00000173153	1.36405	0.447893	0.113976	0.113976	0.283915	105.698	Nonsig	99.4284	1.9437	0.958804	3.44726e-08	1.90094e-07	2.10634	1.07474	1.0209e-07	1.0209e-07	5.46501e-07	Nonsig	FALSE	114.044	82.0113	127.893	100.236
CD2BP2	ENSG00000169217	1.03862	0.0546641	0.841293	0.841293	0.911531	105.686	Nonsig	130.084	1.4673	0.553165	0.00139428	0.00398885	1.68962	0.7567	7.43915e-05	7.43915e-05	0.000271275	Nonsig	FALSE	115.772	110.115	141.629	137.63
SDF2L1	ENSG00000128228	1.52256	0.606499	0.032608	0.032608	0.112278	105.636	Nonsig	88.7284	1.90285	0.928161	2.33616e-06	1.00122e-05	2.43829	1.28587	2.44654e-09	2.44654e-09	1.61712e-08	Nonsig	FALSE	128.843	94.3529	118.798	80.4551
POLR2I	ENSG00000105258	1.84823	0.886146	0.00358447	0.00358447	0.0200444	105.565	Nonsig	72.9986	2.72306	1.44523	2.06501e-13	2.32096e-12	3.14371	1.65247	1.33227e-14	0	1.86501e-13	Nonsig	FALSE	133.899	68.4046	155.714	81.7943
TSEN34	ENSG00000170892	1.47621	0.561897	0.0482895	0.0482895	0.15085	105.484	Nonsig	91.5866	2.05935	1.04219	3.16488e-09	2.00825e-08	2.45573	1.29615	6.48319e-11	0	5.33961e-10	Nonsig	FALSE	112.134	76.1558	128.849	86.5228
AP003419.1	ENSG00000256514	1.89142	0.919468	0.00187043	0.00187043	0.0117767	105.334	Nonsig	70.2974	3.23193	1.69239	3.94351e-13	4.26917e-12	4.18553	2.06541	0	0	0	0	FALSE	88.4112	38.3807	128.727	50.7728
ALDH4A1	ENSG00000159423	1.39761	0.482963	0.121936	0.121936	0.297859	105.307	Nonsig	96.9122	2.07396	1.05239	2.42814e-08	1.36246e-07	2.65905	1.41091	1.13042e-11	0	1.03783e-10	Nonsig	FALSE	78.4364	52.9834	91.1607	56.9126
SQSTM1	ENSG00000161011	1.05033	0.0708425	0.783916	0.783916	0.869536	105.266	Nonsig	128.277	1.7964	0.845106	5.1611e-07	2.41607e-06	1.65813	0.729554	0.000150457	0.000150457	0.000523761	Nonsig	FALSE	119.334	92.801	113.087	112.527
NSMF	ENSG00000165802	1.46517	0.551068	0.0457879	0.0457879	0.145092	105.219	Nonsig	91.98	2.20339	1.13973	9.86835e-11	7.62878e-10	2.68172	1.42316	2.68308e-12	0	2.69248e-11	Nonsig	FALSE	121.511	77.0258	144.732	89.4915
RSL24D1	ENSG00000137876	1.6191	0.695195	0.00170088	0.00170088	0.0109212	105.017	Nonsig	80.8864	1.20789	0.272492	0.142176	0.252401	1.12676	0.172185	0.439178	0.439178	0.572612	Nonsig	FALSE	102.632	117.097	58.4901	81.8587
REEP5	ENSG00000129625	1.29387	0.371698	0.100079	0.100079	0.258546	105.008	Nonsig	102.174	-1.01104	-0.01584	0.922966	0.938151	1.38226	0.467031	0.00912641	0.00912641	0.0233686	Nonsig	FALSE	84.9271	119.339	82.6283	96.7104
NDUFA2	ENSG00000131495	2.22087	1.15112	2.68436e-05	2.68436e-05	0.000325827	104.664	Nonsig	60.1389	2.61438	1.38647	1.15241e-13	1.33398e-12	2.78125	1.47574	1.37668e-13	0	1.65349e-12	Nonsig	FALSE	103.307	54.8054	108.489	63.5391
WDR46	ENSG00000227057	1.39275	0.477934	0.0532967	0.0532967	0.162803	104.635	Nonsig	95.71	1.7676	0.821793	1.00994e-06	4.5379e-06	1.8711	0.903884	1.41182e-06	1.41182e-06	6.50901e-06	Nonsig	FALSE	133.549	105.199	121.603	106.223
CYCS	ENSG00000172115	1.39193	0.477089	0.091556	0.091556	0.242575	104.523	Nonsig	92.2263	-1.17533	-0.233067	0.277277	0.41835	-1.29176	-0.369342	0.0711035	0.0711035	0.144922	Nonsig	FALSE	87.3551	140.76	47.2521	96.9483
DYNLT1	ENSG00000146425	1.90801	0.93207	1.82537e-05	1.82537e-05	0.000230307	104.274	Nonsig	69.1264	1.8036	0.850881	6.88287e-07	3.16566e-06	1.92725	0.946544	2.50124e-07	2.50124e-07	1.27886e-06	Nonsig	FALSE	90.1207	69.1944	80.6767	67.0785
TTC1	ENSG00000113312	1.6693	0.739242	0.00145552	0.00145552	0.00963469	104.208	Nonsig	78.4557	1.50995	0.594501	0.00045152	0.00139444	1.64843	0.721095	0.000268329	0.000268329	0.000897298	Nonsig	FALSE	103.953	95.335	82.2031	79.2987
ZNF219	ENSG00000165804	1.12811	0.173913	0.582035	0.582035	0.710889	104.065	Nonsig	118.528	1.95962	0.970576	2.69569e-07	1.31815e-06	2.33287	1.22211	1.91409e-08	1.91409e-08	1.12943e-07	Nonsig	FALSE	104.752	74.8159	122.998	88.1458
PAICS	ENSG00000128050	1.36999	0.454165	0.0571208	0.0571208	0.171204	103.987	Nonsig	94.5768	-1.17684	-0.234917	0.173365	0.294569	-1.00177	-0.00254676	0.989764	0.989764	0.991686	Nonsig	FALSE	109.866	178.33	57.949	91.9525
ILRUN	ENSG00000196821	-1.44329	-0.529363	0.0219842	0.0219842	0.0825061	103.964	Nonsig	190.77	-1.11663	-0.159146	0.335729	0.488149	-1.06844	-0.095507	0.600286	0.600286	0.68596	Nonsig	FALSE	104.931	163.219	106.871	186.535
TMEM208	ENSG00000168701	2.02798	1.02004	0.000133546	0.000133546	0.00130419	103.917	Nonsig	65.4088	2.38706	1.25524	2.31748e-12	2.23278e-11	2.53186	1.3402	4.11848e-12	0	4.0244e-11	Nonsig	FALSE	111.589	65.0795	116.915	75.7993
POMGNT1	ENSG00000085998	1.72544	0.786965	0.0102505	0.0102505	0.0458683	103.734	Nonsig	77.4286	2.49616	1.31971	2.45803e-13	2.72521e-12	3.20627	1.6809	3.77476e-15	0	5.78071e-14	Nonsig	FALSE	97.8592	54.9673	146.026	75.884
EIF3F	ENSG00000175390	1.39553	0.480814	0.045816	0.045816	0.145161	103.633	Nonsig	94.2998	1.83764	0.877852	9.88646e-08	5.12271e-07	2.16863	1.11678	1.98465e-09	1.98465e-09	1.32555e-08	Nonsig	FALSE	109.574	83.0844	107.568	81.3197
FLOT2	ENSG00000132589	1.21049	0.275594	0.347945	0.347945	0.564791	103.614	Nonsig	109.665	1.74073	0.799696	5.52005e-06	2.25035e-05	2.0539	1.03836	2.33182e-07	2.33182e-07	1.19855e-06	Nonsig	FALSE	101.759	81.6531	99.185	79.804
CDK2AP2	ENSG00000167797	1.63282	0.707368	0.0179345	0.0179345	0.0704896	103.482	Nonsig	80.6434	2.19017	1.13104	1.19985e-09	8.05363e-09	2.31413	1.21047	2.34012e-09	2.34012e-09	1.54999e-08	Nonsig	FALSE	117.589	75.0588	103.292	73.7151
POLR2C	ENSG00000102978	1.59337	0.672079	0.00639589	0.00639589	0.0314423	103.471	Nonsig	82.5311	2.00517	1.00372	1.40796e-09	9.3566e-09	1.98776	0.991144	4.12137e-08	4.12137e-08	2.30863e-07	Nonsig	FALSE	128.052	88.9346	108.643	88.6114
PLK1	ENSG00000166851	1.39495	0.480217	0.0657852	0.0657852	0.190531	103.335	Nonsig	94.4088	1.9113	0.934554	2.82936e-08	1.57716e-07	1.5544	0.636353	0.00127601	0.00127601	0.00383973	Nonsig	FALSE	166.555	121.645	134.83	143.581
EGR1	ENSG00000120738	2.07034	1.04986	1.29001e-06	1.29001e-06	2.18023e-05	103.199	Nonsig	62.8333	2.47614	1.30809	1.0536e-13	1.2241e-12	-1.11672	-0.15927	0.408207	0.408207	0.544569	Nonsig	-0.15927	156.739	88.1124	35.7914	65.0741
CLUH	ENSG00000132361	1.00799	0.0114767	0.965973	0.965973	0.975167	103.047	Nonsig	131.196	1.41797	0.503829	0.00390599	0.0103047	1.60521	0.682763	0.000503912	0.000503912	0.0016203	Nonsig	FALSE	144.201	142.486	140.408	144.835
ANAPC11	ENSG00000141552	2.04077	1.02912	0.000162514	0.000162514	0.00154405	103.025	Nonsig	64.5562	2.66427	1.41374	8.21565e-15	1.08605e-13	3.36023	1.74856	0	0	0	Nonsig	FALSE	117.337	61.216	173.337	84.8501
PLCB3	ENSG00000149782	1.04929	0.0694076	0.78242	0.78242	0.868429	102.934	Nonsig	125.418	1.46556	0.55145	0.00156478	0.00443807	1.46363	0.549555	0.00333525	0.00333525	0.00930985	Nonsig	FALSE	110.711	105.658	114.612	128.564
NDUFS2	ENSG00000158864	1.47605	0.56174	0.0125637	0.0125637	0.0536635	102.792	Nonsig	87.5927	1.54269	0.625444	9.4203e-05	0.000323839	1.62482	0.700279	7.98647e-05	7.98647e-05	0.000289907	Nonsig	FALSE	110.642	99.4493	101.267	100.852
FEN1	ENSG00000168496	-1.19458	-0.256502	0.231332	0.231332	0.454573	102.488	Nonsig	153.761	-1.20142	-0.264742	0.105894	0.198145	1.01659	0.0237316	0.895941	0.895941	0.918863	Nonsig	FALSE	142.69	237.086	106.682	168.746
SF3A3	ENSG00000183431	1.32358	0.404442	0.0878527	0.0878527	0.234985	102.338	Nonsig	96.4856	1.02003	0.0286163	0.868121	0.901109	1.23554	0.305142	0.12127	0.12127	0.227558	Nonsig	FALSE	100.792	136.451	70.8857	90.9735
FOS	ENSG00000170345	10.3411	3.37031	0	0	0	102.301	0	12.5661	13.7571	3.7821	0	0	3.0485	1.6081	2.37588e-14	0	3.21507e-13	Nonsig	1.6081	111.766	11.3145	23.3511	12.478
SLC39A6	ENSG00000141424	-1.01931	-0.027591	0.936171	0.936171	0.953692	102.281	Nonsig	129.047	-1.83165	-0.873142	3.25723e-05	0.000119754	-2.07141	-1.05061	1.39818e-05	1.39818e-05	5.6068e-05	Nonsig	-1.05061	62.0561	155.73	38.6603	124.899
TBCA	ENSG00000171530	1.71974	0.782193	0.000381504	0.000381504	0.0031985	102.263	Nonsig	74.4136	1.55392	0.635911	0.000152229	0.000508499	1.5656	0.646713	0.000394908	0.000394908	0.00128986	Nonsig	FALSE	108.906	96.4862	70.8205	72.3737
NDUFAF8	ENSG00000224877	2.30896	1.20724	2.37544e-06	2.37544e-06	3.76521e-05	102.22	Nonsig	55.9037	2.25143	1.17084	1.09128e-09	7.36071e-09	2.49166	1.31711	4.88507e-11	0	4.09898e-10	Nonsig	FALSE	87.8301	53.8628	131.875	86.9597
SEC23B	ENSG00000101310	-1.05114	-0.0719562	0.747157	0.747157	0.83947	101.998	Nonsig	134.953	1.00992	0.0142398	0.929163	0.941798	1.11763	0.160437	0.372785	0.372785	0.522481	Nonsig	FALSE	106.712	146.646	83.9092	119.919
TLN1	ENSG00000137076	-1.35417	-0.437413	0.0500775	0.0500775	0.154922	101.949	Nonsig	176.048	-1.03626	-0.0513814	0.750124	0.812907	1.00377	0.00543107	0.976266	0.976266	0.983535	Nonsig	FALSE	113.725	164.512	105.122	171.743
TCEAL8	ENSG00000180964	1.18089	0.23987	0.404807	0.404807	0.62375	101.941	Nonsig	106.825	1.00981	0.0140813	0.945207	0.955383	-1.04519	-0.0637611	0.764734	0.764734	0.829486	Nonsig	FALSE	83.3032	113.348	58.9844	98.1493
CLIC4	ENSG00000169504	-1.42001	-0.505897	0.0519292	0.0519292	0.159433	101.931	Nonsig	179.622	-1.8369	-0.877269	1.50547e-06	6.60997e-06	-1.95324	-0.965871	1.22735e-06	1.22735e-06	5.71452e-06	Nonsig	FALSE	73.4244	186.081	51.0464	157.384
MARVELD1	ENSG00000155254	-1.27189	-0.346975	0.18957	0.18957	0.400889	101.902	Nonsig	165.226	1.07228	0.100678	0.558693	0.642303	1.19111	0.252301	0.18159	0.18159	0.315577	Nonsig	FALSE	97.6622	127.37	117.528	162.28
PPP1R11	ENSG00000204619	1.41749	0.503343	0.0451714	0.0451714	0.143599	101.862	Nonsig	90.6934	1.83399	0.874984	3.95417e-07	1.88263e-06	1.8521	0.889159	1.74382e-06	1.74382e-06	7.92994e-06	Nonsig	FALSE	110.161	83.5176	115.482	102.034
IER5L	ENSG00000188483	4.06976	2.02494	4.67948e-12	0	2.32418e-10	101.811	0	32.0552	6.62411	2.72773	0	0	2.37225	1.24626	1.01799e-08	1.01799e-08	6.22732e-08	Nonsig	FALSE	115.355	24.2273	36.9232	25.786
RHOT2	ENSG00000140983	1.5753	0.655626	0.0143422	0.0143422	0.0592967	101.767	Nonsig	83.0113	2.20802	1.14275	5.2675e-11	4.22299e-10	2.74715	1.45793	1.94844e-13	0	2.28612e-12	Nonsig	FALSE	113.641	71.9701	129.308	77.5963
LIPA	ENSG00000107798	1.01619	0.0231728	0.917283	0.917283	0.940274	101.707	Nonsig	124.767	1.10237	0.140614	0.40479	0.542935	-1.13547	-0.183286	0.325343	0.325343	0.486567	Nonsig	FALSE	95.2864	119.718	61.4442	110.774
MCM3	ENSG00000112118	-1.08954	-0.123722	0.589991	0.589991	0.717895	101.553	Nonsig	138.434	-1.10029	-0.137888	0.399036	0.542935	-1.1089	-0.14913	0.415828	0.415828	0.551212	Nonsig	FALSE	151.236	229.744	64.9402	114.992
PREB	ENSG00000138073	1.39177	0.476925	0.0705522	0.0705522	0.200722	101.455	Nonsig	92.8326	1.87065	0.903537	1.12773e-07	5.80116e-07	2.18197	1.12563	1.1994e-08	1.1994e-08	7.26147e-08	Nonsig	FALSE	122.622	91.5366	117.042	88.3787
CAMK2N1	ENSG00000162545	1.17016	0.226712	0.289415	0.289415	0.513215	101.448	Nonsig	108.959	1.25528	0.328013	0.0517158	0.106626	1.14056	0.189744	0.293437	0.293437	0.450857	Nonsig	FALSE	88.7254	97.9523	95.7926	135.598
MIEN1	ENSG00000141741	2.08627	1.06093	0.000125602	0.000125602	0.00123899	101.375	Nonsig	62.0919	2.49418	1.31857	2.42906e-12	2.33314e-11	2.93164	1.55171	4.22995e-14	0	5.4815e-13	Nonsig	FALSE	93.9356	52.5619	115.585	64.8498
CCDC167	ENSG00000198937	2.26605	1.18018	0.000220048	0.000220048	0.00200026	101.355	Nonsig	57.3766	2.6405	1.40081	7.81449e-11	6.10737e-10	3.63577	1.86226	1.15907e-13	0	1.40422e-12	Nonsig	FALSE	103.077	54.508	148.231	67.7807
NAP1L4	ENSG00000205531	1.30391	0.382841	0.088088	0.088088	0.235531	101.352	Nonsig	97.6299	1.14581	0.196366	0.234854	0.37687	1.15047	0.202227	0.276266	0.276266	0.43394	Nonsig	FALSE	95.6801	115.446	71.9118	99.6181
SCRIB	ENSG00000180900	1.19958	0.262535	0.33461	0.33461	0.549416	101.295	Nonsig	108.397	1.70837	0.772622	1.70346e-05	6.50233e-05	2.09785	1.06891	5.17598e-08	5.17598e-08	2.8663e-07	Nonsig	FALSE	113.439	92.8331	152.373	120.247
SNX12	ENSG00000147164	1.02981	0.0423713	0.862631	0.862631	0.926711	101.206	Nonsig	124.645	1.31264	0.392473	0.0234314	0.0529186	1.43674	0.522798	0.00432	0.00432	0.0117933	Nonsig	FALSE	100.007	106.003	107.412	121.688
COX7B	ENSG00000131174	2.115	1.08066	6.76534e-07	6.76534e-07	1.2168e-05	101.165	Nonsig	60.3873	1.72682	0.788116	6.86536e-06	2.76204e-05	2.04806	1.03426	1.5631e-08	1.5631e-08	9.31435e-08	Nonsig	FALSE	88.5658	70.83	69.4639	54.52
SRPRA	ENSG00000182934	-1.16261	-0.217368	0.331815	0.331815	0.546239	101.164	Nonsig	147.87	-1.08637	-0.119509	0.458353	0.581588	-1.03387	-0.0480618	0.787648	0.787648	0.836304	Nonsig	FALSE	105.093	158.753	88.779	148.23
ENSA	ENSG00000143420	1.46196	0.547899	0.0152941	0.0152941	0.0621792	101.055	Nonsig	87.2637	1.62363	0.699225	1.23404e-05	4.80357e-05	1.55468	0.636618	0.000369521	0.000369521	0.00121316	Nonsig	FALSE	103.606	88.5979	84.4635	87.3969
FIBP	ENSG00000172500	1.75314	0.809945	0.00494439	0.00494439	0.0256462	100.924	Nonsig	73.7861	2.59366	1.37499	8.88178e-15	1.1713e-13	3.3678	1.7518	1.11022e-16	0	2.03523e-15	Nonsig	FALSE	115.649	62.3765	121.136	59.6715
CCDC86	ENSG00000110104	1.31545	0.395555	0.1476	0.1476	0.339503	100.754	Nonsig	97.3015	1.81958	0.863608	2.37849e-07	1.1724e-06	1.87216	0.9047	1.52591e-06	1.52591e-06	6.9989e-06	Nonsig	FALSE	132.1	101.305	120.329	105.407
NOL7	ENSG00000225921	1.54598	0.62852	0.0101762	0.0101762	0.0456248	100.719	Nonsig	81.0785	1.34506	0.427673	0.01685	0.0393566	1.21136	0.276629	0.168715	0.168715	0.297298	Nonsig	FALSE	102.613	105.041	63.2495	82.5399
NDUFV2	ENSG00000178127	1.47928	0.564899	0.0134298	0.0134298	0.0564811	100.575	Nonsig	84.6923	1.29259	0.370267	0.0295016	0.0650308	1.24184	0.312479	0.10392	0.10392	0.199889	Nonsig	FALSE	101.712	108.89	66.8502	85.7915
PFKL	ENSG00000141959	1.4988	0.583807	0.0377735	0.0377735	0.125632	100.574	Nonsig	86.2489	2.14263	1.09938	6.87485e-10	4.75634e-09	2.87472	1.52342	4.21885e-14	0	5.47029e-13	Nonsig	FALSE	99.2459	64.7795	125.058	72.16
DAZAP1	ENSG00000071626	1.25472	0.327362	0.143465	0.143465	0.332758	100.487	Nonsig	101.732	1.65861	0.729975	5.55209e-06	2.26215e-05	1.56513	0.646283	0.000344021	0.000344021	0.00113294	Nonsig	FALSE	146.285	122.701	95.3483	99.1178
LAMTOR4	ENSG00000188186	2.06899	1.04893	0.000213334	0.000213334	0.00194621	100.456	Nonsig	62.27	2.84818	1.51004	4.10783e-15	5.63976e-14	3.1996	1.67789	2.33147e-15	0	3.67634e-14	Nonsig	FALSE	111.27	54.5095	123.577	63.7933
FURIN	ENSG00000140564	-1.16708	-0.222898	0.382093	0.382093	0.604204	100.451	Nonsig	150.072	1.22612	0.294096	0.0917072	0.17577	1.39518	0.480447	0.0133691	0.0133691	0.0330095	Nonsig	FALSE	94.317	107.527	148.591	175.685
KPNB1	ENSG00000108424	-1.44066	-0.526733	0.0375777	0.0375777	0.125119	100.449	Nonsig	178.967	-2.21479	-1.14717	3.39584e-10	2.44126e-09	-2.21258	-1.14573	6.2686e-09	6.2686e-09	3.9283e-08	Nonsig	FALSE	91.0194	277.25	50.6696	177.248
RER1	ENSG00000157916	1.51626	0.600515	0.00875695	0.00875695	0.0404488	100.425	Nonsig	84.0748	1.86546	0.899533	3.36693e-08	1.85851e-07	1.87181	0.904435	4.80743e-07	4.80743e-07	2.36797e-06	Nonsig	FALSE	109.666	81.5971	106.446	92.5751
PROM2	ENSG00000155066	-1.0353	-0.0500553	0.835897	0.835897	0.907547	100.389	Nonsig	132.971	1.34774	0.430539	0.0157686	0.0370542	1.44241	0.528483	0.00546539	0.00546539	0.0146285	Nonsig	FALSE	73.9796	76.8979	112.557	128.331
UBE2V1	ENSG00000244687	-1.23999	-0.310331	0.153181	0.153181	0.347669	100.305	Nonsig	155.613	-1.08954	-0.123713	0.43694	0.558853	-1.20429	-0.268188	0.135859	0.135859	0.250493	Nonsig	FALSE	103.862	157.085	84.0083	163.673
MYOF	ENSG00000138119	-1.67238	-0.741903	0.00551738	0.00551738	0.0279539	100.265	Nonsig	207.326	-2.46749	-1.30304	4.11338e-13	4.44216e-12	-2.78842	-1.47945	7.83151e-13	0	8.44336e-12	Nonsig	FALSE	69.1802	234.89	33.9454	149.115
RFXANK	ENSG00000064490	1.76376	0.818652	0.00670551	0.00670551	0.0326613	100.183	Nonsig	72.6182	2.48816	1.31508	4.2244e-13	4.55092e-12	3.36779	1.7518	1.11022e-16	0	2.03523e-15	Nonsig	FALSE	105.574	59.3012	111.554	54.8805
ALKBH7	ENSG00000125652	1.98339	0.987969	0.00504388	0.00504388	0.026061	100.169	Nonsig	64.942	3.1986	1.67744	7.77156e-16	1.15854e-14	4.00984	2.00354	0	0	0	0	FALSE	103.235	45.1285	141.097	58.439
H3-3A	ENSG00000163041	1.16066	0.214947	0.368849	0.368849	0.588277	100.156	Nonsig	107.663	1.10403	0.142777	0.390581	0.541124	1.0626	0.087605	0.631965	0.631965	0.715416	Nonsig	FALSE	95.8617	120.043	52.0113	78.2306
ELMO3	ENSG00000102890	1.95496	0.967137	0.001509	0.001509	0.00992215	99.9027	Nonsig	65.8708	2.80842	1.48976	2.44249e-15	3.42803e-14	3.87842	1.95547	0	0	0	Nonsig	FALSE	101.264	50.4544	147.599	63.2427
SMARCD2	ENSG00000108604	1.12737	0.172959	0.512639	0.512639	0.663652	99.7852	Nonsig	113.015	1.61121	0.688147	4.73818e-05	0.00017048	1.7726	0.825867	1.2956e-05	1.2956e-05	5.21979e-05	Nonsig	FALSE	122.523	106.099	152.558	141.433
TEX261	ENSG00000144043	1.01069	0.0153344	0.949472	0.949472	0.963782	99.4813	Nonsig	125.029	1.35455	0.437819	0.00932969	0.0229298	1.39818	0.483551	0.010068	0.010068	0.025522	Nonsig	FALSE	121.124	124.749	114.323	134.146
IDH1	ENSG00000138413	1.11476	0.156728	0.534529	0.534529	0.670502	99.1172	Nonsig	110.426	-1.12549	-0.170555	0.351838	0.496012	-1.18836	-0.248974	0.226228	0.226228	0.369431	Nonsig	FALSE	85.2912	132.246	60.9388	114.134
MDFI	ENSG00000112559	-1.13658	-0.184699	0.512156	0.512156	0.663652	99.0983	Nonsig	144.46	1.42124	0.507152	0.00648931	0.0164152	1.47827	0.563906	0.00998979	0.00998979	0.0253468	Nonsig	FALSE	100.828	99.2466	121.184	136.776
PQBP1	ENSG00000102103	1.78131	0.832937	0.0017325	0.0017325	0.0110798	99.0854	Nonsig	70.9775	2.29743	1.20002	1.13307e-11	9.92416e-11	2.78677	1.47859	5.22915e-14	0	6.67943e-13	Nonsig	FALSE	111.157	67.306	125.641	74.078
ARCN1	ENSG00000095139	-1.58846	-0.667631	0.00479153	0.00479153	0.0250537	99.0421	Nonsig	195.86	-1.80772	-0.85417	5.01587e-07	2.35208e-06	-2.13406	-1.0936	5.6541e-08	5.6541e-08	3.11792e-07	Nonsig	FALSE	89.8943	224.412	56.6887	190.368
MRPL33	ENSG00000243147	2.03757	1.02685	3.57474e-05	3.57474e-05	0.00041717	98.7048	Nonsig	60.9104	1.83082	0.872491	1.62634e-06	7.11381e-06	1.89157	0.919585	2.06413e-06	2.06413e-06	9.27697e-06	Nonsig	FALSE	91.7593	69.1704	77.1924	65.4341
RANGRF	ENSG00000108961	1.90645	0.930892	0.00192856	0.00192856	0.0120724	98.7045	Nonsig	66.2049	2.3733	1.24689	2.50776e-11	2.09484e-10	2.77861	1.47436	1.11988e-12	0	1.1778e-11	Nonsig	FALSE	111.683	65.9122	120.363	71.113
PLOD3	ENSG00000106397	1.38989	0.474969	0.0590808	0.0590808	0.175894	98.6129	Nonsig	90.9524	1.75477	0.811279	2.67989e-06	1.13902e-05	2.18397	1.12696	5.22027e-09	5.22027e-09	3.30568e-08	Nonsig	FALSE	102.738	81.7457	120.73	91.1448
EWSR1	ENSG00000182944	1.0449	0.0633622	0.756205	0.756205	0.846995	98.589	Nonsig	118.421	1.09895	0.136123	0.371987	0.520009	-1.00858	-0.0123255	0.944061	0.944061	0.957961	Nonsig	FALSE	120.663	151.945	76.8982	124.196
CAPRIN1	ENSG00000135387	-1.12899	-0.175033	0.444921	0.444921	0.629067	98.5404	Nonsig	137.813	-1.47759	-0.563246	0.00118529	0.00343099	-1.60115	-0.679107	0.00102281	0.00102281	0.00312624	Nonsig	FALSE	91.492	186.184	54.2522	136.61
COPB1	ENSG00000129083	1.30953	0.389052	0.127696	0.127696	0.30853	98.3847	Nonsig	93.708	-1.37897	-0.463595	0.0111542	0.0269901	-1.14537	-0.195812	0.34332	0.34332	0.508332	Nonsig	FALSE	63.2469	120.748	44.5055	80.7751
IDH2	ENSG00000182054	1.49418	0.57935	0.0202927	0.0202927	0.0776082	98.3627	Nonsig	83.8218	2.11393	1.07993	1.48914e-09	9.85743e-09	2.34009	1.22657	7.35446e-11	0	6.00472e-10	Nonsig	FALSE	91.4784	60.184	114.478	79.8136
RCC2	ENSG00000179051	-2.07959	-1.0563	1.45981e-06	1.45981e-06	2.4346e-05	98.3261	Nonsig	259.045	-1.66924	-0.739191	4.30235e-06	1.77891e-05	-1.80641	-0.853124	1.92274e-06	1.92274e-06	8.68009e-06	Nonsig	FALSE	125.723	292.028	91.4789	265.65
ARL6IP1	ENSG00000170540	1.10187	0.139951	0.624191	0.624191	0.745442	98.2598	Nonsig	110.393	-1.38739	-0.472376	0.0179709	0.0416791	-1.9887	-0.991828	3.21988e-06	3.21988e-06	1.40913e-05	Nonsig	-0.991828	84.5983	161.13	50.1991	157.178
CPNE1	ENSG00000214078	1.34432	0.426882	0.107174	0.107174	0.271802	98.0101	Nonsig	93.059	1.66932	0.739258	8.97669e-06	3.55443e-05	1.90519	0.929934	1.15929e-06	1.15929e-06	5.41408e-06	Nonsig	FALSE	105.305	88.1243	95.2276	82.0511
HNRNPD	ENSG00000138668	-1.07996	-0.11098	0.608492	0.608492	0.732243	97.9476	Nonsig	131.774	-1.13078	-0.177316	0.263314	0.400431	-1.22228	-0.289575	0.105876	0.105876	0.20304	Nonsig	FALSE	127.314	198.663	65.2735	128.598
RNF126	ENSG00000070423	1.41388	0.499657	0.0747462	0.0747462	0.209249	97.9101	Nonsig	88.4975	2.0522	1.03717	1.57387e-08	9.03435e-08	2.03412	1.0244	1.63964e-07	1.63964e-07	8.58378e-07	Nonsig	FALSE	113.079	76.9587	119.145	96.6884
HSPA4	ENSG00000170606	-1.09096	-0.125597	0.645739	0.645739	0.763565	97.8935	Nonsig	131.986	-1.81239	-0.85789	1.3225e-05	5.13433e-05	-1.53137	-0.614823	0.00229533	0.00229533	0.0066112	Nonsig	FALSE	86.9097	216.119	53.9525	130.298
TM4SF1	ENSG00000169908	1.29214	0.369757	0.112612	0.112612	0.281164	97.5405	Nonsig	94.4554	-1.03792	-0.0536962	0.752377	0.814869	-1.06884	-0.0960503	0.602593	0.602593	0.687567	Nonsig	FALSE	61.1953	87.8815	47.0553	80.5195
STAP2	ENSG00000178078	1.70183	0.767089	0.00684496	0.00684496	0.0332194	97.521	Nonsig	73.4412	2.51032	1.32787	9.72444e-13	9.92829e-12	3.09352	1.62925	1.22125e-15	0	1.99036e-14	Nonsig	FALSE	93.1686	51.7718	140.003	74.7781
ITM2C	ENSG00000135916	1.4612	0.547155	0.0354019	0.0354019	0.11955	97.5192	Nonsig	85.1843	2.07615	1.05391	1.18059e-08	6.89811e-08	2.14857	1.10338	1.18606e-08	1.18606e-08	7.18847e-08	Nonsig	FALSE	72.1287	48.4511	103.515	79.1192
GNG12	ENSG00000172380	-1.38788	-0.472884	0.0952321	0.0952321	0.249461	97.3804	Nonsig	167.057	-1.78117	-0.832829	3.60232e-06	1.50384e-05	-2.4476	-1.29137	2.0548e-09	2.0548e-09	1.36954e-08	Nonsig	FALSE	76.4174	188.104	41.8481	160.5
IMMT	ENSG00000132305	1.23452	0.303949	0.215603	0.215603	0.43833	97.3772	Nonsig	97.8528	1.05392	0.0757591	0.653925	0.730398	1.10983	0.150335	0.427501	0.427501	0.562411	Nonsig	FALSE	91.5071	119.899	62.164	89.1812
TNFRSF10B	ENSG00000120889	-1.34265	-0.425078	0.0469831	0.0469831	0.147745	97.1686	Nonsig	164.144	-1.172	-0.228969	0.157819	0.274941	-1.26604	-0.340318	0.0606622	0.0606622	0.126408	Nonsig	FALSE	81.2164	132.146	71.9962	146.729
SRPX	ENSG00000101955	1.01945	0.0277957	0.905982	0.905982	0.939748	97.1172	Nonsig	120.056	1.2613	0.334907	0.0478576	0.0996397	1.11054	0.151259	0.423191	0.423191	0.558155	Nonsig	FALSE	79.1443	87.2346	56.7903	82.3362
IARS2	ENSG00000067704	1.05977	0.0837543	0.757236	0.757236	0.847815	97.0134	Nonsig	113.666	-1.29236	-0.370013	0.0386859	0.0828265	-1.33897	-0.421125	0.0431264	0.0431264	0.0940082	Nonsig	FALSE	92.7761	165.378	55.8916	117.617
GTPBP6	ENSG00000178605	1.60351	0.681231	0.0214206	0.0214206	0.0809397	96.9878	Nonsig	77.7243	2.23837	1.16245	1.7772e-10	1.32826e-09	2.86134	1.51669	1.96598e-12	0	2.00532e-11	Nonsig	FALSE	123.546	77.1756	135.605	79.0131
RALB	ENSG00000144118	1.28436	0.361046	0.10283	0.10283	0.263704	96.7031	Nonsig	93.7759	1.11668	0.159216	0.361653	0.507322	1.00928	0.0133329	0.94521	0.94521	0.95891	Nonsig	FALSE	85.8295	106.003	68.8872	108.092
REEP4	ENSG00000168476	1.27463	0.350083	0.147698	0.147698	0.339694	96.6264	Nonsig	96.2133	1.60151	0.679433	0.000114318	0.00038845	1.47804	0.563681	0.0033971	0.0033971	0.00946828	Nonsig	FALSE	114.545	99.3628	105.691	117.755
SNX7	ENSG00000162627	1.61813	0.694327	0.0044461	0.0044461	0.0237062	96.6169	Nonsig	74.5863	1.32611	0.407203	0.0246053	0.0552481	1.34316	0.425636	0.042537	0.042537	0.0928322	Nonsig	FALSE	80.9558	84.3294	58.1848	68.6842
MRPS35	ENSG00000061794	1.23899	0.309165	0.220317	0.220317	0.443928	96.5732	Nonsig	97.1616	1.0866	0.119822	0.496374	0.616534	1.01375	0.0197072	0.919019	0.919019	0.938646	Nonsig	FALSE	98.5111	125.472	63.8969	100.657
RAB11B	ENSG00000185236	1.11382	0.155522	0.54173	0.54173	0.67631	96.5616	Nonsig	110.182	1.60982	0.686898	0.000135491	0.000455623	1.82738	0.869776	7.66087e-06	7.66087e-06	3.18414e-05	Nonsig	FALSE	101.327	87.7356	112.081	100.787
PPP2R5D	ENSG00000112640	1.20928	0.274149	0.293724	0.293724	0.518465	96.5005	Nonsig	101.487	1.66657	0.736883	8.66162e-06	3.43522e-05	1.63928	0.713058	0.000132378	0.000132378	0.000464812	Nonsig	FALSE	123.63	103.53	110.995	110.928
ORMDL2	ENSG00000123353	1.44719	0.533258	0.0145814	0.0145814	0.0600017	96.3018	Nonsig	83.8499	1.62451	0.700005	3.43477e-05	0.000125862	1.81001	0.855996	2.21324e-06	2.21324e-06	9.90127e-06	Nonsig	FALSE	92.1916	78.8535	96.0271	86.1272
CENPW	ENSG00000203760	1.90422	0.929202	0.000802269	0.000802269	0.00592577	96.287	Nonsig	63.664	1.58765	0.666889	0.000590086	0.00179351	1.62529	0.700697	0.000550438	0.000550438	0.00175926	Nonsig	FALSE	106.376	92.433	65.393	64.8994
POLE4	ENSG00000115350	2.08016	1.05669	0.000166497	0.000166497	0.00157595	96.1219	Nonsig	58.5983	2.76234	1.46589	0	0	2.82827	1.49992	1.92069e-14	0	2.63908e-13	Nonsig	FALSE	109.824	55.2985	101.242	58.6784
SAP18	ENSG00000150459	1.60749	0.684811	0.00163382	0.00163382	0.0105714	96.1197	Nonsig	75.2225	1.6285	0.703545	1.03312e-05	4.05564e-05	1.67381	0.743133	6.24265e-05	6.24265e-05	0.000230466	Nonsig	FALSE	97.4051	82.96	81.3978	77.9029
PPIH	ENSG00000171960	1.78034	0.83215	0.000985106	0.000985106	0.00703142	96.0933	Nonsig	68.1496	1.74404	0.802434	3.67566e-06	1.53272e-05	1.82997	0.871821	4.28667e-06	4.28667e-06	1.84311e-05	Nonsig	FALSE	128.405	101.701	82.2461	72.6549
BOLA2B	ENSG00000169627	2.18412	1.12705	0.000184453	0.000184453	0.00171586	96.016	Nonsig	56.4499	3.04561	1.60673	2.33147e-15	3.28056e-14	3.68464	1.88152	0	0	0	Nonsig	FALSE	97.4084	44.5134	165.017	73.6999
DSP	ENSG00000096696	-2.45906	-1.29811	1.49477e-05	1.49477e-05	0.000192338	95.9254	Nonsig	290.678	-4.76547	-2.25262	0	0	-4.57904	-2.19504	0	0	0	Nonsig	FALSE	47.6745	312.896	44.2781	320.897
FAM43A	ENSG00000185112	13.4813	3.75289	0	0	0	95.9102	0	9.05246	15.8984	3.99081	0	0	4.08138	2.02906	0	0	0	0	2.02906	101.566	8.88765	31.5918	12.7969
YRDC	ENSG00000196449	1.88686	0.915987	0.00014756	0.00014756	0.00142282	95.8997	Nonsig	64.2542	2.23294	1.15894	9.44089e-12	8.35517e-11	1.98818	0.991446	1.7264e-07	1.7264e-07	9.02107e-07	Nonsig	FALSE	107.055	66.6335	86.1483	70.5608
YIPF3	ENSG00000137207	1.39197	0.477126	0.052475	0.052475	0.160785	95.5368	Nonsig	87.2469	1.92613	0.945707	6.22094e-08	3.31288e-07	2.22845	1.15604	2.51808e-09	2.51808e-09	1.65999e-08	Nonsig	FALSE	94.9767	68.7411	115.316	84.9693
HMG20B	ENSG00000064961	1.82741	0.8698	0.00222907	0.00222907	0.0136119	95.5271	Nonsig	66.7776	2.83094	1.50128	0	0	3.1153	1.63937	3.33067e-16	0	5.80994e-15	Nonsig	FALSE	117.548	57.9278	132.643	70.427
THOC3	ENSG00000051596	1.23754	0.307471	0.176197	0.176197	0.383985	95.5222	Nonsig	97.3237	1.54977	0.632056	9.54036e-05	0.000327507	1.51712	0.601333	0.00099229	0.00099229	0.00304004	Nonsig	FALSE	115.163	103.093	92.2083	97.636
DUSP23	ENSG00000158716	2.26624	1.1803	0.000488483	0.000488483	0.00390959	95.5052	Nonsig	54.21	3.10848	1.63621	2.99205e-13	3.28589e-12	3.87763	1.95517	1.33227e-15	0	2.1587e-14	Nonsig	FALSE	103.354	46.3405	119.806	51.4161
DDX1	ENSG00000079785	1.63693	0.710995	0.016761	0.016761	0.0667792	95.465	Nonsig	72.2293	-1.35063	-0.43363	0.0393972	0.0841294	-1.01183	-0.0169684	0.937698	0.937698	0.952588	Nonsig	FALSE	62.9915	117.03	41.2449	66.0457
TGFB1	ENSG00000105329	-1.04856	-0.0684069	0.811322	0.811322	0.889976	95.2296	Nonsig	127.948	1.34127	0.4236	0.018263	0.0422764	1.55193	0.63406	0.00146986	0.00146986	0.00437412	Nonsig	FALSE	97.1605	101.234	125.933	134.691
ATP5MC2	ENSG00000135390	1.66736	0.737566	0.00309896	0.00309896	0.0178212	95.1885	Nonsig	71.9952	1.94065	0.956537	1.02841e-08	6.06358e-08	2.40598	1.26662	4.67052e-11	0	3.93077e-10	Nonsig	FALSE	108.643	77.694	105.101	71.6636
COPS7A	ENSG00000111652	1.45474	0.540764	0.0374649	0.0374649	0.124815	95.1661	Nonsig	83.4316	1.88296	0.913001	7.32513e-08	3.85899e-07	2.17803	1.12302	4.79201e-09	4.79201e-09	3.05005e-08	Nonsig	FALSE	112.348	83.2988	126.563	95.2952
DPP3	ENSG00000254986	1.38557	0.470479	0.0844458	0.0844458	0.228538	95.1178	Nonsig	87.5856	1.93309	0.950906	1.21981e-08	7.10657e-08	2.21089	1.14463	7.27379e-10	7.27379e-10	5.13953e-09	Nonsig	FALSE	101.443	73.3155	118.564	87.8922
MAP2K1	ENSG00000169032	1.011	0.0157898	0.944165	0.944165	0.959811	95.0895	Nonsig	117.955	1.08844	0.122265	0.45089	0.573602	-1.11833	-0.161349	0.369515	0.369515	0.522481	Nonsig	FALSE	101.867	129.786	77.7482	139.297
SQLE	ENSG00000104549	-2.20312	-1.13955	1.899e-07	1.899e-07	3.9043e-06	95.0803	Nonsig	262.512	-2.39436	-1.25964	6.43929e-15	8.59989e-14	-3.1426	-1.65196	0	0	0	Nonsig	FALSE	117.28	387.99	57.0233	286.968
PSMA2	ENSG00000106588	1.96587	0.975167	4.0465e-05	4.0465e-05	0.0004654	94.9214	Nonsig	60.3024	1.34952	0.432445	0.0201174	0.0460617	1.76463	0.819365	0.000206277	0.000206277	0.000702537	Nonsig	FALSE	75.4547	76.8913	61.4393	55.0472
MCM2	ENSG00000073111	1.1578	0.21139	0.423097	0.423097	0.62375	94.8239	Nonsig	104.8	1.45195	0.537988	0.00173914	0.00489858	1.97394	0.981076	3.18022e-07	3.18022e-07	1.60289e-06	Nonsig	FALSE	164.268	158.152	102.744	85.6389
PLEKHM2	ENSG00000116786	1.02406	0.0343004	0.906127	0.906127	0.939748	94.6609	Nonsig	118.792	1.49968	0.584658	0.00130628	0.00375463	1.82871	0.870827	1.77652e-05	1.77652e-05	7.03435e-05	Nonsig	FALSE	105.858	98.8353	125.888	114.151
MCRS1	ENSG00000187778	1.47389	0.559632	0.0650841	0.0650841	0.189039	94.3324	Nonsig	82.3056	2.08993	1.06345	2.70522e-09	1.73352e-08	2.54484	1.34758	1.37454e-10	1.37454e-10	1.07762e-09	Nonsig	FALSE	118.005	79.1643	124.414	81.2645
CDIP1	ENSG00000089486	1.16036	0.214573	0.458614	0.458614	0.642006	94.2932	Nonsig	103.833	1.85558	0.891867	5.84468e-07	2.71305e-06	2.47204	1.3057	3.57794e-11	0	3.0632e-10	Nonsig	FALSE	68.6637	51.6988	125.713	83.9966
MAGED1	ENSG00000179222	1.00959	0.0137731	0.952919	0.952919	0.966201	94.2008	Nonsig	118.311	1.4112	0.496922	0.00351141	0.009334	1.52303	0.606949	0.000732801	0.000732801	0.00229449	Nonsig	FALSE	75.2612	74.4386	70.7807	75.4729
AIMP2	ENSG00000106305	1.70807	0.772364	0.00122064	0.00122064	0.00833614	94.1619	Nonsig	69.5401	1.95322	0.965852	9.24077e-09	5.49371e-08	2.15094	1.10497	2.56032e-09	2.56032e-09	1.68733e-08	Nonsig	FALSE	123.25	87.5656	99.2112	74.9512
AMZ2	ENSG00000196704	1.76369	0.818595	0.000231075	0.000231075	0.00208546	94.1424	Nonsig	67.0961	1.61491	0.691457	2.08041e-05	7.86094e-05	1.71123	0.775036	2.10071e-05	2.10071e-05	8.24771e-05	Nonsig	FALSE	99.8226	85.4739	88.3072	82.6499
CNPY3	ENSG00000137161	1.57785	0.657963	0.0160112	0.0160112	0.0644594	93.9207	Nonsig	76.2082	2.17991	1.12427	5.73705e-10	4.01194e-09	2.41727	1.27338	6.44633e-10	6.44633e-10	4.59119e-09	Nonsig	FALSE	122.174	78.1756	101.466	69.1557
HMGB2	ENSG00000164104	1.52665	0.610374	0.0196349	0.0196349	0.0756016	93.919	Nonsig	76.6111	-1.08996	-0.124276	0.474122	0.598567	1.04072	0.057577	0.776315	0.776315	0.833337	Nonsig	FALSE	118.943	178.444	57.1764	86.6643
AMIGO2	ENSG00000139211	-1.41263	-0.498381	0.0678903	0.0678903	0.194813	93.8957	Nonsig	165.2	-1.99933	-0.999519	1.82044e-08	1.03517e-07	-2.37855	-1.25008	1.18739e-10	1.18739e-10	9.40577e-10	Nonsig	FALSE	89.3209	245.763	44.4427	166.911
RARS1	ENSG00000113643	1.54442	0.627068	0.0398649	0.0398649	0.130684	93.841	Nonsig	74.7417	-1.26204	-0.335755	0.181251	0.305472	-1.13223	-0.179167	0.406466	0.406466	0.54283	Nonsig	FALSE	66.7875	115.542	42.7109	76.914
ANXA11	ENSG00000122359	1.30863	0.388056	0.118696	0.118696	0.292227	93.7862	Nonsig	91.0054	1.74861	0.806208	1.15311e-06	5.14066e-06	1.88945	0.917966	8.07477e-07	8.07477e-07	3.8615e-06	Nonsig	FALSE	90.0608	71.937	99.1781	86.124
UQCC2	ENSG00000137288	2.20704	1.14211	8.74875e-05	8.74875e-05	0.000904276	93.7754	Nonsig	54.2329	2.93006	1.55093	8.88178e-16	1.31428e-14	3.58155	1.84059	0	0	0	Nonsig	FALSE	114.408	54.4571	122.567	56.1365
SMIM26	ENSG00000232388	1.75025	0.807562	0.00221025	0.00221025	0.0135152	93.7617	Nonsig	67.1741	1.89206	0.91996	4.86982e-07	2.28797e-06	1.61287	0.689628	0.000379818	0.000379818	0.0012444	Nonsig	FALSE	91.7532	67.1639	75.5929	74.9047
CETN2	ENSG00000147400	1.77136	0.824856	0.00159468	0.00159468	0.0103744	93.7091	Nonsig	65.5542	1.13337	0.180616	0.366585	0.513293	1.47776	0.563408	0.00827528	0.00827528	0.0213435	Nonsig	FALSE	65.6049	79.5427	48.4321	52.2061
ZFP36L2	ENSG00000152518	-3.17483	-1.66668	5.66214e-15	0	4.41647e-13	93.6769	Nonsig	371.973	-2.55547	-1.35359	0	0	-5.35213	-2.42011	0	0	0	Nonsig	FALSE	86.2712	306.072	37.8026	329.2
ATP13A2	ENSG00000159363	1.13036	0.176788	0.524152	0.524152	0.664351	93.6519	Nonsig	106.172	1.54811	0.63051	0.000564755	0.00172245	1.88209	0.912336	5.13902e-06	5.13902e-06	2.18311e-05	Nonsig	FALSE	92.6436	83.8671	127.005	111.752
CTTN	ENSG00000085733	-1.29052	-0.367949	0.117391	0.117391	0.289907	93.6474	Nonsig	151.212	-1.44523	-0.531296	0.00152502	0.0043359	-1.77086	-0.824453	1.73902e-05	1.73902e-05	6.89311e-05	Nonsig	FALSE	78.065	155.402	54.6272	153.057
NARS1	ENSG00000134440	1.27889	0.354892	0.269166	0.269166	0.487826	93.6154	Nonsig	90.646	-1.53003	-0.613562	0.00712602	0.0179047	-1.42742	-0.513411	0.0186062	0.0186062	0.044532	Nonsig	FALSE	70.8426	148.428	40.2804	90.8082
DYNC1I2	ENSG00000077380	1.37471	0.459128	0.0971272	0.0971272	0.253053	93.6036	Nonsig	84.5112	-1.132	-0.178878	0.353678	0.498193	-1.01118	-0.0160342	0.942233	0.942233	0.956383	Nonsig	FALSE	65.6603	102.324	48.5096	76.9623
PSMD1	ENSG00000173692	1.15301	0.205411	0.435619	0.435619	0.62375	93.4754	Nonsig	100.193	-1.43718	-0.523245	0.0073366	0.0184003	-1.1517	-0.203762	0.341422	0.341422	0.505723	Nonsig	FALSE	73.6513	145.601	48.9966	88.7603
AURKB	ENSG00000178999	1.59569	0.674184	0.0107587	0.0107587	0.0475097	93.4359	Nonsig	74.2958	2.04141	1.02957	1.43392e-09	9.51765e-09	2.68986	1.42753	4.52971e-13	0	5.05444e-12	Nonsig	FALSE	149.432	102.195	163.011	99.7897
NFKB2	ENSG00000077150	1.56369	0.644955	0.0114993	0.0114993	0.050031	93.3401	Nonsig	75.9901	2.03149	1.02254	2.90588e-09	1.85618e-08	1.87203	0.904603	3.66954e-06	3.66954e-06	1.59187e-05	Nonsig	FALSE	78.6809	54.0074	92.4947	81.6823
YIPF2	ENSG00000130733	1.45542	0.541438	0.0542973	0.0542973	0.165074	93.3164	Nonsig	82.2864	2.22176	1.1517	1.37523e-10	1.04124e-09	2.48849	1.31527	8.79143e-11	0	7.09415e-10	Nonsig	FALSE	100.024	63.0331	110.083	73.3011
AC011611.3	ENSG00000257453	1.98964	0.992504	0.0059829	0.0059829	0.0298602	93.2073	Nonsig	59.8912	5.85985	2.55086	8.49594e-05	0.000294125	1.65171	0.723961	0.0250686	0.0250686	0.0580876	Nonsig	FALSE	98.9097	23.0524	42.3973	42.7293
DPP7	ENSG00000176978	1.92446	0.94445	0.001884	0.001884	0.0118514	93.1858	Nonsig	62.51	2.80224	1.48658	1.11022e-15	1.6254e-14	4.16366	2.05785	0	0	0	0	FALSE	128.663	64.2491	169.83	68.0866
CITED4	ENSG00000179862	1.30542	0.38451	0.229843	0.229843	0.453668	93.1239	Nonsig	91.5392	2.25277	1.1717	1.65253e-07	8.31463e-07	2.27871	1.18822	6.44314e-06	6.44314e-06	2.69961e-05	Nonsig	FALSE	77.1267	47.8691	86.8358	64.0865
SNHG1	ENSG00000255717	3.40564	1.76793	8.92759e-10	8.92759e-10	3.0065e-08	92.918	Nonsig	34.3815	1.89918	0.925377	3.08895e-08	1.71536e-07	1.62659	0.701854	0.000248581	0.000248581	0.000834885	Nonsig	0.701854	93.158	67.8902	41.3565	40.5008
SLBP	ENSG00000163950	-1.06419	-0.089759	0.700836	0.700836	0.804673	92.9119	Nonsig	123.948	-1.10494	-0.143965	0.394806	0.542935	-1.4589	-0.544878	0.00458771	0.00458771	0.0124555	Nonsig	FALSE	111.993	171.384	48.2279	112.791
TMEM50A	ENSG00000183726	1.04656	0.0656592	0.772886	0.772886	0.860752	92.8876	Nonsig	110.602	-1.0675	-0.0942365	0.587394	0.668921	-1.24845	-0.320135	0.0969289	0.0969289	0.188884	Nonsig	FALSE	81.1806	119.484	55.9209	110.43
NXN	ENSG00000167693	1.03809	0.0539285	0.825499	0.825499	0.899749	92.8463	Nonsig	113.713	1.39039	0.475485	0.00532178	0.0136942	1.50349	0.588311	0.00214656	0.00214656	0.00621075	Nonsig	FALSE	107.432	107.893	97.5988	106.728
RETSAT	ENSG00000042445	1.29112	0.36862	0.107135	0.107135	0.271772	92.7959	Nonsig	90.6313	1.43823	0.524296	0.00108314	0.00315392	1.38983	0.47491	0.00778179	0.00778179	0.0201615	Nonsig	FALSE	82.5424	79.6464	77.7221	90.5667
SRI	ENSG00000075142	1.61309	0.689823	0.0022946	0.0022946	0.0139333	92.6829	Nonsig	72.2159	1.48967	0.574994	0.000347647	0.0010923	1.75486	0.811353	6.67535e-06	6.67535e-06	2.79115e-05	Nonsig	FALSE	84.3602	78.503	79.7785	73.1899
SMG5	ENSG00000198952	1.173	0.230201	0.386764	0.386764	0.60968	92.5669	Nonsig	101.021	1.63521	0.70948	3.65645e-05	0.000133563	1.67036	0.740156	0.000109716	0.000109716	0.000390395	Nonsig	FALSE	108.738	92.9169	122.461	120.81
UBE2D3	ENSG00000109332	1.08007	0.111131	0.614204	0.614204	0.737084	92.5317	Nonsig	106.256	-1.11298	-0.154422	0.35774	0.502536	-1.40928	-0.494957	0.0087213	0.0087213	0.0223801	Nonsig	FALSE	92.8212	142.395	47.4017	106.322
SCAMP3	ENSG00000116521	1.37792	0.462495	0.0705111	0.0705111	0.20071	92.4161	Nonsig	85.1407	1.68305	0.751082	1.44534e-05	5.57295e-05	1.90642	0.930869	7.38342e-07	7.38342e-07	3.54379e-06	Nonsig	FALSE	100.219	82.9924	104.548	89.8522
UBE2Z	ENSG00000159202	-1.08702	-0.120378	0.621558	0.621558	0.743614	92.3112	Nonsig	127.725	1.15861	0.212395	0.211512	0.34534	1.28001	0.356153	0.0544012	0.0544012	0.115167	Nonsig	FALSE	87.6555	105.567	101.905	130.15
MRPL20	ENSG00000242485	1.67199	0.741567	0.00125095	0.00125095	0.00849946	92.1479	Nonsig	69.4897	1.94917	0.962862	4.38656e-09	2.72929e-08	2.04698	1.0335	1.01275e-08	1.01275e-08	6.19694e-08	Nonsig	FALSE	122.203	86.9011	98.1791	77.731
UNG	ENSG00000076248	1.37165	0.455908	0.0513625	0.0513625	0.158078	92.078	Nonsig	84.1999	1.52147	0.605466	0.000161907	0.000538461	2.09233	1.06511	5.12587e-09	5.12587e-09	3.24959e-08	Nonsig	FALSE	121.31	110.493	77.8229	60.3132
TRIM29	ENSG00000137699	1.1045	0.143393	0.537762	0.537762	0.673552	91.9702	Nonsig	106.127	1.48021	0.565804	0.000713729	0.00214332	1.66952	0.739432	9.00568e-05	9.00568e-05	0.000324792	Nonsig	FALSE	86.678	81.777	114.932	113.5
MTX2	ENSG00000128654	1.69626	0.762354	0.00130595	0.00130595	0.00880123	91.8411	Nonsig	68.1409	1.53478	0.61803	0.000375573	0.00117503	1.43717	0.523226	0.00800736	0.00800736	0.0206955	Nonsig	FALSE	100.832	90.788	69.1853	76.6188
CBX3	ENSG00000122565	1.52893	0.612524	0.03705	0.03705	0.12378	91.6589	Nonsig	74.1996	-1.18935	-0.250175	0.239972	0.383068	-1.21574	-0.281835	0.17172	0.17172	0.30169	Nonsig	FALSE	80.1454	130.707	41.0051	79.0861
BAP1	ENSG00000163930	1.00586	0.0084283	0.974815	0.974815	0.982128	91.6363	Nonsig	116.583	1.38047	0.46516	0.00771785	0.0192732	1.44892	0.53498	0.00582187	0.00582187	0.0155028	Nonsig	FALSE	107.368	108.758	107.526	122.366
TRABD	ENSG00000170638	1.25136	0.323501	0.265074	0.265074	0.485328	91.618	Nonsig	94.028	1.85349	0.890246	8.17423e-07	3.71622e-06	2.32233	1.21557	1.59203e-09	1.59203e-09	1.07327e-08	Nonsig	FALSE	114.951	86.784	126.394	89.9497
MRPL52	ENSG00000172590	1.8421	0.881351	0.000442718	0.000442718	0.00360689	91.5439	Nonsig	63.3831	2.34404	1.229	5.07927e-13	5.39405e-12	2.85316	1.51256	3.81917e-14	0	5.0073e-13	Nonsig	FALSE	109.02	64.8063	109.356	63.3083
HDGFL2	ENSG00000167674	1.31683	0.397073	0.110356	0.110356	0.277392	91.5078	Nonsig	88.3256	1.81748	0.861936	3.64729e-07	1.74707e-06	1.81467	0.859706	2.76657e-06	2.76657e-06	1.22079e-05	Nonsig	FALSE	107.212	82.1327	93.0629	83.5595
AKIRIN1	ENSG00000174574	-1.21496	-0.280912	0.195431	0.195431	0.409572	91.4991	Nonsig	139.694	-1.03606	-0.0511111	0.754652	0.816932	-1.43788	-0.523947	0.0040716	0.0040716	0.011178	Nonsig	FALSE	86.3215	124.053	60.9479	140.17
SEC24C	ENSG00000176986	-1.23563	-0.305244	0.192801	0.192801	0.406484	91.4922	Nonsig	143.501	1.03065	0.0435553	0.793559	0.852041	1.05014	0.0705762	0.697369	0.697369	0.774169	Nonsig	FALSE	93.5448	126.557	89.7147	139.181
RING1	ENSG00000204227	1.74456	0.802866	0.00358593	0.00358593	0.0200476	91.4551	Nonsig	67.0477	2.49253	1.31761	8.7208e-13	8.9575e-12	2.67274	1.41832	1.00386e-12	0	1.06229e-11	Nonsig	FALSE	113.853	63.6784	122.912	75.725
ALDH18A1	ENSG00000059573	-1.06727	-0.0939213	0.674962	0.674962	0.787311	91.4516	Nonsig	122.919	1.13635	0.184407	0.256305	0.391909	1.08689	0.120212	0.506192	0.506192	0.641809	Nonsig	FALSE	109.608	133.898	68.8032	102.072
DCTN1	ENSG00000204843	1.04001	0.056598	0.791921	0.791921	0.876446	91.4291	Nonsig	111.524	1.31282	0.392674	0.0135232	0.0321269	1.38057	0.465267	0.00995319	0.00995319	0.0252568	Nonsig	FALSE	98.0907	104.045	88.2216	104.381
NDUFA7	ENSG00000267855	1.88682	0.915953	0.00079	0.00079	0.00585612	91.3674	Nonsig	61.3404	2.39984	1.26294	2.16708e-11	1.8242e-10	2.44498	1.28982	2.61299e-10	2.61299e-10	1.96705e-09	Nonsig	FALSE	89.9402	52.1805	87.2607	57.0688
TADA3	ENSG00000171148	1.61466	0.691233	0.0216488	0.0216488	0.0815952	91.2677	Nonsig	72.3391	2.50013	1.322	3.4861e-14	4.28012e-13	3.17431	1.66644	1.11022e-16	0	2.03523e-15	Nonsig	FALSE	103.116	57.6544	128.915	67.3755
TRAM1	ENSG00000067167	-1.31844	-0.398832	0.144629	0.144629	0.33464	91.2377	Nonsig	150.003	-1.67343	-0.742805	7.62686e-05	0.000266084	-2.02175	-1.0156	9.34148e-07	9.34148e-07	4.42462e-06	Nonsig	FALSE	91.9718	212.412	46.6049	147.829
NDUFA11	ENSG00000174886	2.02033	1.01459	0.000379478	0.000379478	0.00318897	91.2221	Nonsig	58.1129	2.59891	1.37791	1.0103e-14	1.32365e-13	3.45959	1.7906	0	0	0	Nonsig	FALSE	91.2949	49.0114	118.532	56.6303
CORO1C	ENSG00000110880	-1.36023	-0.443852	0.047476	0.047476	0.149026	91.1963	Nonsig	154.974	-1.58472	-0.664232	6.04538e-05	0.000214402	-1.61721	-0.693506	0.000300942	0.000300942	0.000999173	Nonsig	FALSE	97.533	213.006	63.7639	163.216
FAM83D	ENSG00000101447	-1.24464	-0.315731	0.143445	0.143445	0.332746	91.1761	Nonsig	142.255	-1.16771	-0.223676	0.165889	0.28513	-1.16606	-0.221641	0.216109	0.216109	0.359108	Nonsig	FALSE	125.585	203.325	93.3855	175.501
EIF3H	ENSG00000147677	1.48194	0.567485	0.0172056	0.0172056	0.0681201	91.0672	Nonsig	76.2778	1.05956	0.0834679	0.622066	0.700272	1.24825	0.319909	0.0962463	0.0962463	0.187701	Nonsig	FALSE	82.7473	107.938	63.1011	80.1829
TUBB3	ENSG00000258947	1.52426	0.608111	0.0420526	0.0420526	0.136203	91.0303	Nonsig	76.6266	2.00949	1.00683	4.90729e-08	2.64394e-07	2.777	1.47352	6.10512e-13	0	6.69853e-12	Nonsig	FALSE	65.2814	45.3676	97.6962	58.3407
ARL4C	ENSG00000188042	-1.72409	-0.785839	0.000416247	0.000416247	0.00342433	91.0102	Nonsig	195.68	-1.7549	-0.811387	7.10109e-07	3.25923e-06	-3.21105	-1.68305	0	0	0	Nonsig	FALSE	83.8644	203.8	40.2469	208.374
SRRT	ENSG00000087087	1.1374	0.185736	0.411022	0.411022	0.62375	90.9877	Nonsig	101.269	1.52265	0.606586	0.000222353	0.000721968	1.37517	0.459606	0.0110002	0.0110002	0.0276559	Nonsig	FALSE	130.455	119.152	93.6229	110.46
HACD3	ENSG00000074696	1.20546	0.269588	0.254607	0.254607	0.484373	90.9623	Nonsig	94.2857	-1.04344	-0.0613517	0.719323	0.791464	1.02126	0.0303516	0.878129	0.878129	0.904125	Nonsig	FALSE	86.0982	124.02	55.2852	85.6731
VKORC1	ENSG00000167397	1.87848	0.909565	0.000404345	0.000404345	0.00334347	90.8422	Nonsig	61.5578	2.19975	1.13734	2.2163e-10	1.63485e-09	2.75784	1.46354	9.34808e-14	0	1.15253e-12	Nonsig	FALSE	100.618	63.5482	115.538	68.8325
MTFP1	ENSG00000242114	1.87802	0.909214	0.00308753	0.00308753	0.017769	90.535	Nonsig	62.0533	2.6295	1.39479	1.90736e-13	2.15585e-12	3.16347	1.66151	1.16573e-14	0	1.64425e-13	Nonsig	FALSE	144.75	77.0496	147.071	77.4131
SNRPN	ENSG00000128739	1.59498	0.67354	0.00208403	0.00208403	0.0128821	90.5126	Nonsig	71.4707	1.91881	0.940209	1.90833e-08	1.08291e-07	2.09635	1.06788	4.80833e-09	4.80833e-09	3.05957e-08	Nonsig	FALSE	62.9851	45.5635	75.1199	58.0721
CIAPIN1	ENSG00000005194	1.26561	0.339829	0.173282	0.173282	0.380493	90.4219	Nonsig	90.7457	1.74131	0.800173	1.22437e-06	5.44402e-06	1.83631	0.876808	2.91021e-06	2.91021e-06	1.28038e-05	Nonsig	FALSE	102.35	82.0301	100.529	89.5664
FDX2	ENSG00000267673	1.80557	0.852451	0.00373711	0.00373711	0.020689	90.2349	Nonsig	64.1604	2.51314	1.32949	3.26505e-12	3.08377e-11	3.08474	1.62515	3.44169e-15	0	5.31807e-14	Nonsig	FALSE	99.9654	55.5174	122.31	65.3063
TOMM5	ENSG00000175768	1.56329	0.644581	0.00337659	0.00337659	0.0191005	90.1777	Nonsig	72.732	1.81446	0.859541	1.19825e-07	6.14241e-07	1.84219	0.88142	8.14955e-07	8.14955e-07	3.89559e-06	Nonsig	FALSE	108.456	82.6878	85.1827	74.361
DAZAP2	ENSG00000183283	-1.0708	-0.0986844	0.64691	0.64691	0.764415	90.1269	Nonsig	120.963	1.00124	0.00178407	0.991212	0.993013	-1.03648	-0.0516886	0.771828	0.771828	0.833337	Nonsig	FALSE	91.9042	127.199	72.2398	120.876
SHKBP1	ENSG00000160410	1.49611	0.581212	0.0423797	0.0423797	0.137047	90.0808	Nonsig	76.9412	2.07035	1.04988	2.10328e-09	1.36525e-08	2.54115	1.34548	2.58369e-11	0	2.2561e-10	Nonsig	FALSE	92.6338	62.4899	101.634	66.235
NAA10	ENSG00000102030	1.96267	0.972817	0.000805703	0.000805703	0.00594411	90.0423	Nonsig	58.9327	2.58769	1.37167	3.10862e-15	4.30814e-14	3.32993	1.73549	0	0	0	Nonsig	FALSE	104.727	56.5855	117.833	58.4071
ZDHHC16	ENSG00000171307	1.46571	0.551603	0.0275425	0.0275425	0.0984967	90.0163	Nonsig	78.2177	1.84942	0.887071	2.0248e-07	1.00615e-06	2.25484	1.17303	7.87243e-10	7.87243e-10	5.52927e-09	Nonsig	FALSE	101.802	76.7159	109.168	79.4473
AC005943.1	ENSG00000267059	1.89686	0.923614	0.00295946	0.00295946	0.0171356	90.011	Nonsig	61.1389	3.66465	1.87367	1.15483e-05	4.5032e-05	3.19714	1.67678	8.61526e-09	8.61526e-09	5.31386e-08	Nonsig	FALSE	107.567	40.2769	119.472	62.9281
NT5E	ENSG00000135318	-1.01711	-0.0244723	0.927246	0.927246	0.947382	89.8775	Nonsig	113.5	-1.28535	-0.362158	0.0451477	0.0947578	-1.45835	-0.544339	0.00742615	0.00742615	0.0193118	Nonsig	FALSE	59.4537	105.36	39.3361	90.3056
TIMMDC1	ENSG00000113845	1.72132	0.783513	0.00142314	0.00142314	0.00945343	89.8017	Nonsig	65.1028	1.36514	0.449045	0.0114481	0.0276466	1.44723	0.533289	0.00893892	0.00893892	0.0229148	Nonsig	FALSE	80.3873	81.3152	64.7734	70.8365
SNRPB2	ENSG00000125870	1.51971	0.603794	0.0335272	0.0335272	0.114647	89.6242	Nonsig	72.9085	1.00516	0.00742937	0.971465	0.977134	-1.11843	-0.161471	0.451563	0.451563	0.584425	Nonsig	FALSE	82.2493	112.243	39.884	70.568
MALL	ENSG00000144063	-1.07244	-0.100896	0.642003	0.642003	0.760155	89.6142	Nonsig	120.91	1.05274	0.0741433	0.661858	0.737914	-1.01866	-0.0266748	0.882388	0.882388	0.907464	Nonsig	FALSE	69.9464	92.3573	101.971	168.311
CCDC137	ENSG00000185298	1.13314	0.180332	0.459947	0.459947	0.643563	89.6041	Nonsig	100.112	1.53719	0.620295	0.000264677	0.000848776	1.6491	0.721677	0.000102776	0.000102776	0.000367284	Nonsig	FALSE	111.571	100.794	127.554	125.554
BLVRA	ENSG00000106605	1.66055	0.731664	0.00214861	0.00214861	0.0131987	89.5259	Nonsig	67.5279	1.50363	0.588447	0.000908976	0.00268493	1.63083	0.705605	0.000221706	0.000221706	0.000750379	Nonsig	FALSE	81.8211	75.2019	76.0973	75.1062
STK25	ENSG00000115694	1.65926	0.730537	0.00549838	0.00549838	0.0278638	89.5159	Nonsig	69.2294	2.29603	1.19914	1.01683e-11	8.94868e-11	2.57564	1.36493	2.20302e-12	0	2.23383e-11	Nonsig	FALSE	91.8178	55.841	102.151	65.3671
GPS1	ENSG00000169727	1.62274	0.698434	0.0186714	0.0186714	0.0726863	89.4725	Nonsig	70.6212	2.30086	1.20217	1.0235e-11	9.00381e-11	3.02891	1.5988	1.31006e-14	0	1.83623e-13	Nonsig	FALSE	105.121	63.8276	160.086	87.8881
SCARB1	ENSG00000073060	1.13652	0.184617	0.444611	0.444611	0.628801	89.4647	Nonsig	100.712	1.45659	0.542597	0.00107759	0.00314024	1.89955	0.925657	7.04719e-07	7.04719e-07	3.39628e-06	Nonsig	FALSE	126.864	121.571	122.106	105.576
C3	ENSG00000125730	1.008	0.0114945	0.957607	0.957607	0.969006	89.2704	Nonsig	112.738	1.26106	0.334639	0.0451655	0.0947771	1.34009	0.422332	0.0189444	0.0189444	0.0452637	Nonsig	FALSE	58.3248	64.3761	52.8153	63.9979
PTK6	ENSG00000101213	1.66042	0.73155	0.00324347	0.00324347	0.0185133	89.2701	Nonsig	68.5828	2.17272	1.1195	1.93146e-10	1.43529e-09	2.69518	1.43038	1.86517e-13	0	2.19303e-12	Nonsig	FALSE	71.5037	45.9358	125.023	76.3978
OGDH	ENSG00000105953	1.01798	0.0257157	0.916554	0.916554	0.939767	89.232	Nonsig	111.458	1.33893	0.421076	0.0111644	0.0270117	1.53427	0.61755	0.000835679	0.000835679	0.00259261	Nonsig	FALSE	108.193	112.555	115.171	122.71
SLIRP	ENSG00000119705	2.24711	1.16807	1.4963e-06	1.4963e-06	2.48996e-05	89.1646	Nonsig	50.0161	2.19699	1.13553	3.84186e-11	3.13241e-10	2.00997	1.00717	6.24348e-08	6.24348e-08	3.43022e-07	Nonsig	FALSE	95.8258	60.1957	63.8998	51.0475
CD82	ENSG00000085117	1.2341	0.303462	0.243255	0.243255	0.47072	89.0986	Nonsig	92.1554	1.77879	0.8309	1.23637e-06	5.49183e-06	1.59805	0.676309	0.000340616	0.000340616	0.00112255	Nonsig	FALSE	76.7071	59.996	80.9267	82.8308
CHCHD1	ENSG00000172586	1.83085	0.872516	0.000680434	0.000680434	0.00516538	89.0069	Nonsig	61.2339	1.83192	0.873356	8.19957e-07	3.7262e-06	1.83387	0.874889	4.91133e-06	4.91133e-06	2.09315e-05	Nonsig	FALSE	95.771	72.3677	83.1213	73.0478
LYPD3	ENSG00000124466	1.16724	0.2231	0.414675	0.414675	0.62375	88.911	Nonsig	97.3075	1.31869	0.399102	0.0504369	0.104252	1.39791	0.483269	0.0193641	0.0193641	0.046148	Nonsig	FALSE	42.178	44.548	85.2361	100.995
DMKN	ENSG00000161249	1.91633	0.938348	5.07037e-05	5.07037e-05	0.000563325	88.9052	Nonsig	59.064	2.32838	1.21932	2.62457e-13	2.90255e-12	2.57755	1.366	1.25344e-13	0	1.51117e-12	Nonsig	FALSE	90.5405	54.1381	78.0354	49.3464
PAXX	ENSG00000148362	1.99486	0.99629	0.00127404	0.00127404	0.00863483	88.868	Nonsig	57.1047	2.74791	1.45834	3.26406e-14	4.01645e-13	3.61001	1.852	0	0	0	Nonsig	FALSE	115.131	58.6962	129.474	59.1895
SLC2A6	ENSG00000160326	1.49864	0.583655	0.0265292	0.0265292	0.095657	88.7881	Nonsig	75.9067	2.02129	1.01528	2.90139e-08	1.61487e-07	2.42891	1.28031	6.11607e-10	6.11607e-10	4.37691e-09	Nonsig	FALSE	73.4757	50.881	85.5002	58.465
NAA38	ENSG00000183011	1.99945	0.999601	0.000797195	0.000797195	0.00589981	88.7575	Nonsig	57.3475	2.829	1.50029	4.88498e-15	6.62837e-14	3.6553	1.86999	0	0	0	Nonsig	FALSE	85.2606	42.0285	114.028	51.712
MRPL39	ENSG00000154719	1.79606	0.84484	0.00414661	0.00414661	0.0224415	88.7355	Nonsig	61.3427	1.01734	0.0247971	0.913064	0.930181	1.19297	0.254555	0.267805	0.267805	0.422921	Nonsig	FALSE	67.2493	90.8173	45.1962	60.1897
RHOG	ENSG00000177105	-1.02873	-0.0408624	0.881093	0.881093	0.936493	88.6899	Nonsig	116.292	1.2975	0.375731	0.036203	0.0781401	1.47598	0.561673	0.00706376	0.00706376	0.0184508	Nonsig	FALSE	94.4902	101.516	103.573	116.4
RAB25	ENSG00000132698	1.48513	0.570588	0.0238078	0.0238078	0.0878111	88.6391	Nonsig	75.6185	1.68976	0.756816	4.0201e-05	0.000145785	1.97709	0.98338	4.35176e-07	4.35176e-07	2.15685e-06	Nonsig	FALSE	91.4091	75.3253	128.836	106.842
P3H2	ENSG00000090530	-1.03929	-0.0556016	0.796613	0.796613	0.88025	88.611	Nonsig	115.445	1.04445	0.0627431	0.711157	0.784513	-1.00601	-0.00864794	0.962816	0.962816	0.972441	Nonsig	FALSE	36.2034	48.0239	29.0503	46.6865
ITGA5	ENSG00000161638	-1.44785	-0.533914	0.0272902	0.0272902	0.0977663	88.5596	Nonsig	163.609	-1.20958	-0.274503	0.106756	0.199539	1.05461	0.0767118	0.688546	0.688546	0.766274	Nonsig	FALSE	69.4958	117.519	103.479	161.882
PGAM5	ENSG00000247077	1.01916	0.0273812	0.923616	0.923616	0.944803	88.3994	Nonsig	111.089	1.4586	0.544589	0.00148	0.00421551	1.67236	0.741881	0.000107888	0.000107888	0.000384077	Nonsig	FALSE	126.832	121.392	110.141	108.322
RPA2	ENSG00000117748	1.55698	0.638748	0.00727241	0.00727241	0.0349353	88.3945	Nonsig	71.316	1.72502	0.786617	3.09071e-06	1.30234e-05	1.7996	0.847673	5.27296e-06	5.27296e-06	2.23617e-05	Nonsig	FALSE	110.541	88.962	82.6172	73.6145
UBAC1	ENSG00000130560	1.504	0.588802	0.0194419	0.0194419	0.0750115	88.3615	Nonsig	74.7159	2.07031	1.04984	4.99295e-10	3.5206e-09	2.33116	1.22105	3.34472e-10	3.34472e-10	2.48357e-09	Nonsig	FALSE	115.214	77.6363	100.721	70.9548
HPRT1	ENSG00000165704	1.41529	0.501095	0.0439607	0.0439607	0.140895	88.3057	Nonsig	78.0194	1.18625	0.246411	0.164208	0.284285	1.1575	0.211006	0.331837	0.331837	0.494082	Nonsig	FALSE	107.044	124.573	25.8952	35.6651
COASY	ENSG00000068120	1.32232	0.403075	0.143308	0.143308	0.332598	88.2701	Nonsig	85.3298	1.82097	0.864704	1.19739e-06	5.33157e-06	2.19284	1.1328	5.22547e-09	5.22547e-09	3.30803e-08	Nonsig	FALSE	115.642	88.7907	111.788	83.7987
POLDIP3	ENSG00000100227	1.15464	0.207446	0.44901	0.44901	0.632745	88.253	Nonsig	97.8048	1.58082	0.660671	0.000127785	0.000431024	1.83652	0.876971	5.49529e-06	5.49529e-06	2.32516e-05	Nonsig	FALSE	105.315	93.1491	113.018	101.35
DAP3	ENSG00000132676	1.66158	0.732553	0.00139679	0.00139679	0.00931113	88.2268	Nonsig	66.6235	1.78649	0.837126	1.97203e-07	9.83032e-07	1.92812	0.947191	2.13586e-07	2.13586e-07	1.10137e-06	Nonsig	FALSE	90.1507	69.9629	81.2649	67.3812
ARL6IP5	ENSG00000144746	-1.04639	-0.0654262	0.783839	0.783839	0.869494	88.2113	Nonsig	114.605	-1.26195	-0.335657	0.062875	0.126732	-1.25962	-0.332991	0.0925496	0.0925496	0.181315	Nonsig	FALSE	66.8449	116.572	53.1578	106.152
GPR87	ENSG00000138271	1.02131	0.0304245	0.906455	0.906455	0.939748	88.1699	Nonsig	108.11	-1.42603	-0.512005	0.00660889	0.0166947	-1.60228	-0.680129	0.000855574	0.000855574	0.00265065	Nonsig	FALSE	58.7664	115.465	45.466	115.957
DUT	ENSG00000128951	1.40631	0.49192	0.0262713	0.0262713	0.0949382	88.0899	Nonsig	78.9727	1.48842	0.573781	0.000395435	0.00123245	1.86794	0.901446	8.86932e-07	8.86932e-07	4.21619e-06	Nonsig	FALSE	115.089	107.319	73.0329	62.9547
ETFA	ENSG00000140374	1.7598	0.815408	0.00078973	0.00078973	0.00585603	88.0683	Nonsig	62.1889	1.41335	0.499118	0.00318651	0.00853618	1.55637	0.638187	0.00195007	0.00195007	0.00568943	Nonsig	FALSE	80.1494	78.3191	57.5056	58.5093
TMEM183A	ENSG00000163444	1.30216	0.380907	0.140479	0.140479	0.327808	88.0209	Nonsig	85.7615	1.72768	0.788835	2.3605e-06	1.01067e-05	1.89704	0.923752	9.03792e-07	9.03792e-07	4.29085e-06	Nonsig	FALSE	107.255	86.6068	93.8525	81.2007
TM9SF2	ENSG00000125304	-1.0607	-0.0850183	0.735394	0.735394	0.829703	87.9944	Nonsig	115.876	-1.27033	-0.345204	0.0566405	0.115517	-1.69269	-0.759321	0.000194976	0.000194976	0.000666987	Nonsig	FALSE	74.7991	130.803	43.7685	116.652
TMEM132A	ENSG00000006118	1.26832	0.342919	0.177453	0.177453	0.384309	87.9207	Nonsig	88.7396	1.92822	0.94727	1.11174e-07	5.7269e-07	1.93265	0.950582	2.11454e-06	2.11454e-06	9.49203e-06	Nonsig	FALSE	57.2298	41.4851	79.6294	68.3578
PSMA3	ENSG00000100567	1.82703	0.869497	0.00136065	0.00136065	0.00911839	87.7671	Nonsig	59.29	1.06158	0.0862085	0.693031	0.767973	1.07021	0.0978875	0.629958	0.629958	0.713379	Nonsig	FALSE	74.5816	96.1907	40.2653	59.7559
COA3	ENSG00000183978	1.68868	0.755896	0.00248169	0.00248169	0.0148587	87.7664	Nonsig	66.1597	2.0631	1.04482	4.64565e-09	2.88061e-08	2.85075	1.51134	4.55191e-15	0	6.84412e-14	Nonsig	FALSE	98.3778	66.4291	105.604	60.8435
SF3A2	ENSG00000104897	1.17173	0.228643	0.395081	0.395081	0.618408	87.6596	Nonsig	95.5926	1.65035	0.722776	6.87938e-05	0.00024215	2.00569	1.0041	5.22109e-07	5.22109e-07	2.55706e-06	Nonsig	FALSE	115.903	98.5452	129.31	106.663
TRNP1	ENSG00000253368	1.49065	0.575945	0.039518	0.039518	0.129715	87.569	Nonsig	74.5625	2.05542	1.03943	3.59471e-08	1.97633e-07	2.16889	1.11696	2.01416e-08	2.01416e-08	1.18441e-07	Nonsig	FALSE	69.8816	47.4985	84.345	63.9076
COMMD7	ENSG00000149600	1.69489	0.761193	0.00405483	0.00405483	0.0220447	87.5443	Nonsig	65.6257	2.00009	1.00006	1.2912e-08	7.49479e-08	2.3226	1.21574	2.87623e-10	2.87623e-10	2.15505e-09	Nonsig	FALSE	88.4425	61.5585	86.7984	61.266
DPP9	ENSG00000142002	1.20515	0.269211	0.273508	0.273508	0.493094	87.523	Nonsig	92.4478	1.65009	0.722543	1.46775e-05	5.65445e-05	1.67197	0.741551	6.64668e-05	6.64668e-05	0.000244308	Nonsig	FALSE	104.555	88.4768	101.321	99.4316
GSTK1	ENSG00000197448	1.71846	0.78112	0.00142714	0.00142714	0.00947445	87.4859	Nonsig	64.6188	2.04379	1.03125	8.14175e-10	5.56824e-09	2.55567	1.3537	3.30402e-13	0	3.75622e-12	Nonsig	FALSE	73.6862	50.2379	102.672	65.5034
TFE3	ENSG00000068323	1.23496	0.30446	0.253713	0.253713	0.484373	87.3973	Nonsig	90.3912	1.78538	0.836228	1.13339e-06	5.06194e-06	1.75094	0.808133	1.64602e-05	1.64602e-05	6.53841e-05	Nonsig	FALSE	95.4161	74.607	89.3746	83.7995
DDX54	ENSG00000123064	1.23853	0.308625	0.210515	0.210515	0.431408	87.3446	Nonsig	89.5422	1.60241	0.680242	5.67456e-05	0.00020203	1.68344	0.751409	6.47949e-05	6.47949e-05	0.00023859	Nonsig	FALSE	116.625	101.273	103.093	100.574
MCM4	ENSG00000104738	-1.01741	-0.0249012	0.907361	0.907361	0.939748	87.1837	Nonsig	111.109	1.00218	0.00314752	0.983835	0.986428	-1.05911	-0.0828529	0.654851	0.654851	0.735785	Nonsig	FALSE	128.101	176.804	75.5282	127.299
CDCA4	ENSG00000170779	-1.35899	-0.442536	0.0727335	0.0727335	0.205132	87.15	Nonsig	150.541	-1.05559	-0.0780563	0.650791	0.727419	1.48477	0.570239	0.0033368	0.0033368	0.00931302	Nonsig	FALSE	108.899	160.956	114.625	127.092
PLD3	ENSG00000105223	1.41187	0.497607	0.0769208	0.0769208	0.213781	87.0946	Nonsig	79.0634	2.11612	1.08142	1.32474e-09	8.83548e-09	2.59657	1.37661	2.80465e-12	0	2.80691e-11	Nonsig	FALSE	82.8313	54.6732	112.12	71.1924
DDB1	ENSG00000167986	-1.02359	-0.0336416	0.882439	0.882439	0.937278	87.0501	Nonsig	113.38	1.29141	0.368949	0.019268	0.0443191	1.33445	0.416245	0.020893	0.020893	0.0493128	Nonsig	FALSE	95.39	102.989	83.3499	102.028
POLR2K	ENSG00000147669	1.84052	0.880117	0.000564822	0.000564822	0.00441016	87.0359	Nonsig	59.4713	1.54397	0.626645	0.000474878	0.0014631	1.50563	0.590372	0.0040697	0.0040697	0.0111742	Nonsig	FALSE	98.6367	88.4353	72.5599	76.2059
LTBP2	ENSG00000119681	-1.19734	-0.259837	0.214981	0.214981	0.437597	86.9698	Nonsig	132.033	1.07763	0.107867	0.511458	0.628456	1.0368	0.0521437	0.775104	0.775104	0.833337	Nonsig	FALSE	43.6697	56.4437	35.2623	55.0876
AKT1	ENSG00000142208	1.22155	0.288707	0.286987	0.286987	0.510584	86.9566	Nonsig	91.4325	1.71184	0.775545	5.20127e-06	2.12786e-05	1.97765	0.983787	3.59379e-07	3.59379e-07	1.80036e-06	Nonsig	FALSE	100.612	82.2105	101.121	84.4923
SERP1	ENSG00000120742	1.2959	0.373953	0.0942871	0.0942871	0.247755	86.898	Nonsig	83.8783	1.23761	0.30756	0.0584765	0.118811	1.09606	0.132321	0.461439	0.461439	0.594211	Nonsig	FALSE	88.8461	99.3195	52.9695	78.061
METTL9	ENSG00000197006	1.34933	0.432247	0.05235	0.05235	0.160502	86.8467	Nonsig	80.6	1.28041	0.356601	0.0319446	0.0698714	1.1377	0.186116	0.333436	0.333436	0.495934	Nonsig	FALSE	96.1998	103.8	64.7963	90.4246
EIF5	ENSG00000100664	1.28248	0.358933	0.150907	0.150907	0.344682	86.8455	Nonsig	84.235	-1.2548	-0.327455	0.0666574	0.1332	-1.24302	-0.31385	0.126145	0.126145	0.234812	Nonsig	FALSE	79.1843	136.882	45.9916	90.227
SNW1	ENSG00000100603	1.46775	0.55361	0.0447531	0.0447531	0.142724	86.6951	Nonsig	72.9029	-1.09837	-0.135367	0.54142	0.628456	1.01087	0.0156003	0.944759	0.944759	0.958583	Nonsig	FALSE	69.2763	104.492	43.8033	68.4417
NUDT15	ENSG00000136159	1.28792	0.365044	0.176319	0.176319	0.383985	86.6208	Nonsig	83.4207	1.06048	0.0847134	0.64862	0.725317	-1.20643	-0.270749	0.21235	0.21235	0.358118	Nonsig	FALSE	101.554	132.116	47.6695	90.5405
GLRX3	ENSG00000108010	1.60153	0.67945	0.00255743	0.00255743	0.0152158	86.5773	Nonsig	68.0913	1.68749	0.754883	3.32309e-06	1.39334e-05	1.70622	0.770803	3.3638e-05	3.3638e-05	0.000128608	Nonsig	FALSE	96.4476	79.2208	64.9631	60.857
IDH3G	ENSG00000067829	1.71349	0.776936	0.00526432	0.00526432	0.0270216	86.575	Nonsig	64.4588	2.2831	1.19099	9.9995e-11	7.72475e-10	2.6726	1.41824	3.87146e-12	0	3.80634e-11	Nonsig	FALSE	88.7831	54.0656	101.827	62.9545
UBE2E3	ENSG00000170035	1.28766	0.364757	0.0960451	0.0960451	0.251069	86.5471	Nonsig	84.6527	1.53279	0.616162	0.000131795	0.000443733	1.35852	0.442033	0.0127211	0.0127211	0.031556	Nonsig	FALSE	100.256	90.9517	74.0088	87.8867
REXO2	ENSG00000076043	1.80321	0.850569	0.000105909	0.000105909	0.00106746	86.5215	Nonsig	60.112	1.37782	0.462391	0.008805	0.0217469	1.30123	0.379878	0.0512793	0.0512793	0.109357	Nonsig	FALSE	69.2698	69.2668	43.0802	52.7957
RAB10	ENSG00000084733	-1.19072	-0.251832	0.320692	0.320692	0.543544	86.4707	Nonsig	129.037	-1.34177	-0.424133	0.0122118	0.0293017	-1.28106	-0.357333	0.0639918	0.0639918	0.132187	Nonsig	FALSE	81.5059	151.235	64.3761	130.349
DAPK3	ENSG00000167657	1.2042	0.268078	0.338023	0.338023	0.553129	86.4698	Nonsig	91.8272	1.74455	0.802854	1.97642e-05	7.49496e-05	2.06782	1.04811	1.86223e-06	1.86223e-06	8.4255e-06	Nonsig	FALSE	72.2866	57.837	105.223	84.8604
RACGAP1	ENSG00000161800	1.35824	0.44174	0.0591035	0.0591035	0.175902	86.4131	Nonsig	79.3996	1.30766	0.386989	0.0192744	0.0443294	1.08911	0.12315	0.516061	0.516061	0.652685	Nonsig	FALSE	105.314	111.42	72.5303	105.715
WDR45B	ENSG00000141580	1.0247	0.0351996	0.875832	0.875832	0.934844	86.3701	Nonsig	106.327	1.27231	0.347452	0.0321201	0.0702066	1.05288	0.07434	0.67528	0.67528	0.755128	Nonsig	FALSE	97.7784	106.725	98.5776	150.661
TWF1	ENSG00000151239	1.19365	0.255379	0.448512	0.448512	0.63215	86.2947	Nonsig	89.1792	-1.92785	-0.946993	0.000319462	0.00101022	-1.84903	-0.886767	1.42837e-05	1.42837e-05	5.71656e-05	Nonsig	-0.886767	53.7793	142.181	28.9776	85.1281
ZNF385A	ENSG00000161642	-1.39163	-0.476778	0.0774378	0.0774378	0.214823	86.2907	Nonsig	152.654	1.04084	0.0577513	0.741998	0.806269	1.15403	0.206676	0.290655	0.290655	0.447476	Nonsig	FALSE	75.8077	101.584	106.54	152.661
PRPF8	ENSG00000174231	-1.61672	-0.693073	0.000783956	0.000783956	0.00582082	86.2571	Nonsig	175.839	-1.3704	-0.454598	0.00270598	0.00734794	-1.41462	-0.500419	0.00450919	0.00450919	0.0122618	Nonsig	FALSE	106.362	202.639	79.4064	181.282
TMEM126A	ENSG00000171202	1.86356	0.898063	0.00141523	0.00141523	0.00940918	86.2162	Nonsig	57.4483	1.3799	0.464559	0.0253689	0.0567373	1.33332	0.415019	0.079288	0.079288	0.158832	Nonsig	FALSE	84.8952	84.6025	48.8678	57.7679
AARS1	ENSG00000090861	-1.09372	-0.129244	0.570017	0.570017	0.700122	86.2005	Nonsig	119.253	1.07235	0.100779	0.536569	0.628456	1.04242	0.0599379	0.736134	0.736134	0.806324	Nonsig	FALSE	111.305	143.945	81.5952	126.476
CD320	ENSG00000167775	1.9856	0.989572	0.001991	0.001991	0.0123997	86.1172	Nonsig	55.9774	2.83102	1.50132	4.88498e-15	6.62837e-14	3.89384	1.9612	0	0	0	Nonsig	FALSE	135.59	67.1024	134.643	57.3595
NOSIP	ENSG00000142546	1.73655	0.796224	0.00870786	0.00870786	0.0402876	86.1005	Nonsig	63.7742	2.46469	1.30141	9.87876e-13	1.00579e-11	3.26581	1.70744	1.44329e-15	0	2.32845e-14	Nonsig	FALSE	104.775	59.4348	133.179	67.8672
ZMAT2	ENSG00000146007	1.34605	0.42873	0.111247	0.111247	0.279076	86.0428	Nonsig	79.3036	-1.01105	-0.0158535	0.932643	0.945028	-1.03706	-0.0525001	0.812019	0.812019	0.857781	Nonsig	FALSE	88.1036	122.025	55.8295	91.0263
MRPL38	ENSG00000204316	1.69821	0.764011	0.00624505	0.00624505	0.0308622	86.0418	Nonsig	64.9739	2.34383	1.22887	8.5536e-12	7.6096e-11	3.02704	1.59791	3.69704e-14	0	4.86719e-13	Nonsig	FALSE	113.256	67.7431	154.734	85.0721
CRABP2	ENSG00000143320	1.375	0.459429	0.119313	0.119313	0.293346	86.0091	Nonsig	79.8874	2.02785	1.01995	1.68243e-06	7.3402e-06	2.60207	1.37966	5.6668e-12	0	5.42109e-11	Nonsig	FALSE	31.4326	21.5812	99.6623	62.3504
PSMC1	ENSG00000100764	1.59398	0.672631	0.0129063	0.0129063	0.0548489	85.726	Nonsig	66.43	1.1063	0.145744	0.45907	0.582206	1.20631	0.270595	0.183097	0.183097	0.317555	Nonsig	FALSE	78.6609	97.4988	48.1559	63.2864
NOMO2	ENSG00000185164	-1.0427	-0.0603231	0.777584	0.777584	0.864625	85.6075	Nonsig	112.777	1.09425	0.129946	0.418531	0.542935	1.08362	0.115857	0.516151	0.516151	0.652731	Nonsig	FALSE	84.8631	107.543	69.3589	102.766
ERCC1	ENSG00000012061	1.39931	0.484718	0.075201	0.075201	0.210263	85.5657	Nonsig	77.9873	1.92718	0.946493	3.34594e-08	1.84785e-07	2.29617	1.19923	7.03995e-10	7.03995e-10	4.98535e-09	Nonsig	FALSE	82.2797	59.6868	101.591	72.7194
PCBD1	ENSG00000166228	1.8109	0.856706	0.0012643	0.0012643	0.00858163	85.509	Nonsig	59.8615	1.98505	0.989176	4.28256e-08	2.32725e-07	2.40736	1.26745	7.36905e-11	0	6.01155e-10	Nonsig	FALSE	90.1132	63.0515	91.4009	61.5188
COMT	ENSG00000093010	1.74673	0.804657	0.0026853	0.0026853	0.0158355	85.4881	Nonsig	62.4669	2.29739	1.19999	3.47966e-12	3.26967e-11	2.57374	1.36387	2.37255e-13	0	2.75191e-12	Nonsig	FALSE	90.4707	54.9723	107.074	67.7627
NDRG3	ENSG00000101079	1.085	0.117692	0.591096	0.591096	0.718515	85.4521	Nonsig	99.2934	1.2944	0.372287	0.0204656	0.0467909	1.33566	0.417555	0.0205434	0.0205434	0.0485777	Nonsig	FALSE	87.6709	94.1889	83.7089	101.234
RTL8A	ENSG00000203950	1.09414	0.129803	0.639607	0.639607	0.758347	85.4082	Nonsig	99.334	1.22754	0.295765	0.122443	0.223225	1.77817	0.830394	6.64713e-05	6.64713e-05	0.000244308	Nonsig	FALSE	70.9438	80.7355	84.6855	78.0527
PPP1R18	ENSG00000146112	-1.55355	-0.635572	0.0129577	0.0129577	0.0549899	85.3924	Nonsig	169.498	-1.28954	-0.366854	0.0363076	0.0782968	-1.35685	-0.440257	0.0264227	0.0264227	0.0609155	Nonsig	FALSE	78.4708	141.387	72.7296	163.474
BTG1	ENSG00000133639	4.74021	2.24495	0	0	0	85.2863	0	22.3899	5.79034	2.53365	0	0	1.0361	0.0511575	0.786605	0.786605	0.835624	Nonsig	0.0511575	73.6146	17.6028	20.9794	32.5451
CAB39	ENSG00000135932	-1.12872	-0.174687	0.550566	0.550566	0.682063	85.2606	Nonsig	119.081	-1.99224	-0.994392	6.00428e-07	2.78303e-06	-2.0745	-1.05277	3.80441e-07	3.80441e-07	1.89821e-06	Nonsig	FALSE	57.0223	156.281	40.8603	133.608
CLPP	ENSG00000125656	1.56743	0.648405	0.0234286	0.0234286	0.0866659	85.2403	Nonsig	69.641	2.27745	1.18742	6.35184e-11	5.02476e-10	2.99075	1.58051	1.66422e-13	0	1.97129e-12	Nonsig	FALSE	100.642	61.7109	115.666	64.2928
NIFK	ENSG00000155438	1.75438	0.810961	0.00157109	0.00157109	0.0102561	85.2325	Nonsig	60.4888	1.07791	0.108231	0.590422	0.671468	1.31662	0.396837	0.069731	0.069731	0.142565	Nonsig	FALSE	74.3647	94.9185	51.1518	61.6476
TSPAN17	ENSG00000048140	1.31615	0.396319	0.190797	0.190797	0.403006	85.1983	Nonsig	83.0684	1.95376	0.96625	4.3699e-08	2.3712e-07	2.39012	1.25708	1.56331e-09	1.56331e-09	1.05564e-08	Nonsig	FALSE	87.9545	63.0012	115.608	80.4937
EDEM2	ENSG00000088298	1.30636	0.385552	0.153218	0.153218	0.347669	85.1481	Nonsig	82.8816	1.8435	0.882448	1.08276e-06	4.84954e-06	2.02546	1.01825	1.01599e-07	1.01599e-07	5.44134e-07	Nonsig	FALSE	86.8303	65.6032	91.5256	73.6567
PSMG1	ENSG00000183527	1.65314	0.725205	0.00325479	0.00325479	0.0185621	85.0897	Nonsig	64.1404	1.4904	0.575698	0.00112481	0.00326706	1.24364	0.314569	0.145441	0.145441	0.26393	Nonsig	FALSE	103.591	96.0001	51.3313	65.0038
AATF	ENSG00000275700	1.41779	0.503643	0.0298748	0.0298748	0.104936	85.0479	Nonsig	74.8655	1.44113	0.527201	0.00141987	0.00405574	1.26464	0.338726	0.0642214	0.0642214	0.1326	Nonsig	FALSE	116.081	111.11	82.3332	104.001
ATP5MPL	ENSG00000156411	1.98974	0.992583	6.79209e-06	6.79209e-06	9.57558e-05	85.046	Nonsig	53.8293	2.18868	1.13006	4.4529e-11	3.59738e-10	1.98246	0.98729	9.61103e-08	9.61103e-08	5.17471e-07	Nonsig	FALSE	88.29	55.6934	72.5258	59.0395
CHMP6	ENSG00000176108	1.47055	0.556357	0.0751797	0.0751797	0.210229	84.9745	Nonsig	74.0519	2.18695	1.12892	4.15593e-09	2.59531e-08	3.03114	1.59986	2.48246e-13	0	2.87193e-12	Nonsig	FALSE	98.2073	62.9885	146.991	80.9857
GTF3C5	ENSG00000148308	1.44335	0.52942	0.0417954	0.0417954	0.135602	84.9577	Nonsig	74.9015	2.03636	1.02599	1.94831e-09	1.26914e-08	2.32534	1.21744	1.62754e-10	1.62754e-10	1.26311e-09	Nonsig	FALSE	116.863	80.1288	115.955	81.8517
HMGB3	ENSG00000029993	-1.17904	-0.237616	0.374869	0.374869	0.595435	84.7907	Nonsig	123.846	-1.6202	-0.696173	0.000123088	0.000416134	-1.45375	-0.539783	0.00525144	0.00525144	0.0141185	Nonsig	FALSE	72.5965	161.854	38.85	89.5351
FAM207A	ENSG00000160256	1.47495	0.560666	0.0623765	0.0623765	0.183041	84.7574	Nonsig	73.7203	2.12073	1.08456	2.70626e-08	1.5116e-07	2.47631	1.30819	6.32215e-10	6.32215e-10	4.51426e-09	Nonsig	FALSE	107.137	70.4349	116.329	77.2554
VBP1	ENSG00000155959	1.71822	0.780911	0.00344501	0.00344501	0.0194321	84.7344	Nonsig	61.1378	1.01779	0.0254454	0.906143	0.924112	1.08549	0.118351	0.595266	0.595266	0.68596	Nonsig	FALSE	72.0977	97.2748	39.0335	57.1108
EPN3	ENSG00000049283	-1.24288	-0.313692	0.220672	0.220672	0.444419	84.7032	Nonsig	134.392	1.37099	0.455214	0.0085719	0.0212405	1.15866	0.212459	0.27874	0.27874	0.43599	Nonsig	FALSE	78.5182	80.0227	54.9671	78.1621
SNAPIN	ENSG00000143553	1.86295	0.897588	0.00128559	0.00128559	0.00869631	84.7004	Nonsig	57.6731	2.40153	1.26395	8.82183e-13	9.05705e-12	2.58893	1.37236	1.04805e-12	0	1.10642e-11	Nonsig	FALSE	95.0978	55.0865	89.4048	55.9296
PMEPA1	ENSG00000124225	-1.09837	-0.135359	0.529218	0.529218	0.665892	84.6494	Nonsig	116.831	1.21533	0.281348	0.0849917	0.164417	1.13976	0.188729	0.292196	0.292196	0.44923	Nonsig	FALSE	76.6526	87.6145	90.1569	128.108
CNPY2	ENSG00000257727	1.87567	0.907403	0.000103541	0.000103541	0.00104565	84.5189	Nonsig	56.7802	1.91057	0.934001	3.73992e-08	2.05258e-07	1.74935	0.806819	7.78799e-06	7.78799e-06	3.23497e-05	Nonsig	FALSE	84.9115	61.6698	59.672	54.9918
GPR108	ENSG00000125734	1.77651	0.829047	0.0032725	0.0032725	0.0186163	84.5017	Nonsig	61.1629	2.41506	1.27206	3.45424e-12	3.25132e-11	2.88309	1.52761	5.83977e-14	0	7.40434e-13	Nonsig	FALSE	82.9668	48.1462	109.238	62.624
PAF1	ENSG00000006712	1.27431	0.349721	0.11071	0.11071	0.278015	84.4501	Nonsig	83.2603	1.5119	0.596361	0.00033609	0.00105885	1.39947	0.484884	0.00630432	0.00630432	0.0166618	Nonsig	FALSE	98.1257	90.0521	79.7957	91.8261
COPA	ENSG00000122218	-1.16192	-0.216514	0.310424	0.310424	0.538438	84.4438	Nonsig	122.977	-1.18723	-0.247597	0.122559	0.223379	-1.35999	-0.443594	0.0171837	0.0171837	0.0414519	Nonsig	FALSE	75.5351	124.126	46.7542	100.953
ADPRHL2	ENSG00000116863	-1.02434	-0.0346935	0.908411	0.908411	0.939748	84.4016	Nonsig	110.568	1.55156	0.633717	0.000444165	0.00137346	2.30591	1.20534	2.42371e-08	2.42371e-08	1.40453e-07	Nonsig	FALSE	97.0297	87.2646	136.437	98.372
EID1	ENSG00000255302	-1.41608	-0.501907	0.083339	0.083339	0.226325	84.3457	Nonsig	147.514	-1.71202	-0.775698	0.000114248	0.000388271	-1.96912	-0.977555	7.1832e-06	7.1832e-06	2.99508e-05	Nonsig	FALSE	75.3627	177.243	35.7391	110.508
FKBP3	ENSG00000100442	1.97837	0.98431	0.000173891	0.000173891	0.00163099	84.2276	Nonsig	52.7145	1.06816	0.0951282	0.638884	0.715991	1.21334	0.278981	0.207333	0.207333	0.352405	Nonsig	FALSE	54.8933	70.7941	36.8761	48.1347
UBAP1	ENSG00000165006	-1.06947	-0.0968945	0.663983	0.663983	0.778063	84.1521	Nonsig	113.985	1.10082	0.138583	0.427342	0.548771	1.18304	0.242497	0.184984	0.184984	0.320366	Nonsig	FALSE	76.42	96.702	88.7844	122.324
TRAPPC3	ENSG00000054116	1.33142	0.412963	0.0579412	0.0579412	0.173205	84.0177	Nonsig	79.5653	1.47559	0.56129	0.000469565	0.00144754	1.44507	0.531137	0.00307063	0.00307063	0.00861969	Nonsig	FALSE	85.806	80.6426	74.6615	83.4463
C9orf16	ENSG00000171159	1.7	0.765536	0.0205414	0.0205414	0.0783488	83.9901	Nonsig	63.249	2.73555	1.45183	1.15563e-12	1.1637e-11	3.67782	1.87885	0	0	0	Nonsig	FALSE	66.7298	34.2329	128.893	58.1112
SNRNP25	ENSG00000161981	1.74911	0.806622	0.00635358	0.00635358	0.0312896	83.9896	Nonsig	61.5843	2.38849	1.2561	1.63547e-12	1.61302e-11	3.00228	1.58606	3.33067e-15	0	5.1608e-14	Nonsig	FALSE	114.207	66.7826	117.803	64.1177
ITGB6	ENSG00000115221	1.1757	0.233519	0.452112	0.452112	0.635941	83.9516	Nonsig	88.3656	-1.40684	-0.492453	0.0115121	0.0277951	-1.80042	-0.848332	0.000196441	0.000196441	0.00067169	Nonsig	-0.848332	30.452	59.1389	28.4042	80.0761
CACYBP	ENSG00000116161	1.7538	0.810483	0.000549929	0.000549929	0.00431913	83.8478	Nonsig	59.609	1.39717	0.482504	0.00735984	0.0184523	1.51244	0.596874	0.0029856	0.0029856	0.00841485	Nonsig	FALSE	102.404	100.852	55.2287	58.0236
RTKN	ENSG00000114993	1.14236	0.192021	0.46483	0.46483	0.646767	83.8378	Nonsig	93.68	1.54251	0.625278	0.000247284	0.000797394	1.98363	0.988141	3.82512e-07	3.82512e-07	1.90769e-06	Nonsig	FALSE	72.2449	65.523	117.66	97.9403
CRTAP	ENSG00000170275	1.12896	0.174995	0.436212	0.436212	0.62375	83.8086	Nonsig	93.9375	1.38422	0.469076	0.00395821	0.0104362	1.52763	0.611296	0.000731647	0.000731647	0.00229152	Nonsig	FALSE	102.704	103.294	93.618	99.9111
MTX1	ENSG00000173171	1.69066	0.757585	0.00774579	0.00774579	0.0367581	83.7477	Nonsig	63.499	2.39887	1.26236	2.85194e-12	2.71217e-11	3.08166	1.62371	1.02141e-14	0	1.45353e-13	Nonsig	FALSE	101.254	59.0964	116.179	62.4602
CLPTM1	ENSG00000104853	1.19404	0.255847	0.326174	0.326174	0.543544	83.707	Nonsig	89.6668	1.45134	0.537385	0.00231582	0.00636685	1.78729	0.837777	1.69061e-05	1.69061e-05	6.70719e-05	Nonsig	FALSE	92.1361	88.6578	108.716	100.432
CDCA8	ENSG00000134690	1.07636	0.106161	0.672473	0.672473	0.785457	83.5792	Nonsig	98.6216	1.41897	0.504841	0.00238345	0.0065373	1.39843	0.48381	0.00932664	0.00932664	0.0238349	Nonsig	FALSE	129.646	127.186	113.58	132.439
TMEM14A	ENSG00000096092	1.71546	0.778598	0.00384507	0.00384507	0.0211167	83.5297	Nonsig	61.0112	1.46075	0.546705	0.00402168	0.0105871	1.43832	0.524384	0.0114092	0.0114092	0.0285715	Nonsig	FALSE	94.9495	89.6795	65.4217	72.2987
TRAF4	ENSG00000076604	1.07139	0.0994898	0.740442	0.740442	0.833783	83.4314	Nonsig	99.8592	1.61315	0.689877	0.00010222	0.000349711	1.45571	0.541727	0.0112354	0.0112354	0.0281933	Nonsig	FALSE	87.6989	76.0493	83.159	95.0234
KIAA0100	ENSG00000007202	-1.41443	-0.500224	0.0168797	0.0168797	0.0670989	83.4022	Nonsig	149.427	-1.18225	-0.241531	0.115572	0.213467	-1.13313	-0.180318	0.30403	0.30403	0.461494	Nonsig	FALSE	95.3003	156.831	84.3563	155.017
SEC11A	ENSG00000140612	1.67694	0.745828	0.00290221	0.00290221	0.0168563	83.3981	Nonsig	61.865	1.44947	0.535521	0.00222888	0.00614852	1.34219	0.424593	0.0190544	0.0190544	0.0454976	Nonsig	FALSE	84.1567	79.8329	53.979	64.4782
CHMP5	ENSG00000086065	1.61486	0.691411	0.0044643	0.0044643	0.0237705	83.3717	Nonsig	64.7784	1.19649	0.258811	0.18431	0.30804	1.4944	0.57957	0.0122909	0.0122909	0.0305808	Nonsig	FALSE	62.6116	72.1756	52.0361	54.9989
VPS72	ENSG00000163159	1.21178	0.277126	0.330565	0.330565	0.545125	83.3132	Nonsig	87.7475	1.71258	0.77617	2.69211e-05	0.000100044	2.36713	1.24314	7.74361e-10	7.74361e-10	5.44565e-09	Nonsig	FALSE	100.815	82.2835	136.571	95.097
SCYL1	ENSG00000142186	1.14888	0.200226	0.48249	0.48249	0.663652	83.1426	Nonsig	92.7232	1.60113	0.679094	0.000119708	0.00040589	1.82386	0.866991	1.542e-05	1.542e-05	6.14597e-05	Nonsig	FALSE	96.7476	84.5566	94.6911	85.8497
CYB5B	ENSG00000103018	1.19254	0.254041	0.245206	0.245206	0.473434	83.1319	Nonsig	86.941	1.25167	0.323851	0.0483611	0.100612	1.07016	0.0978261	0.591824	0.591824	0.68596	Nonsig	FALSE	92.1991	101.739	56.0163	83.4733
GORASP2	ENSG00000115806	-1.09999	-0.13749	0.533978	0.533978	0.669922	83.0382	Nonsig	114.529	1.0494	0.0695692	0.667852	0.743807	-1.05827	-0.0817131	0.644656	0.644656	0.726362	Nonsig	FALSE	92.72	122.49	67.254	114.948
NSFL1C	ENSG00000088833	1.2522	0.324459	0.162208	0.162208	0.362425	82.9688	Nonsig	83.9001	1.49817	0.583198	0.000369259	0.00115642	1.71406	0.77742	1.8638e-05	1.8638e-05	7.36028e-05	Nonsig	FALSE	91.6039	85.0283	89.2392	84.3049
CDIPT	ENSG00000103502	1.33757	0.419617	0.0986631	0.0986631	0.256025	82.9588	Nonsig	79.2697	1.79588	0.844692	1.82457e-06	7.91983e-06	2.13776	1.0961	3.63716e-08	3.63716e-08	2.0518e-07	Nonsig	FALSE	77.8968	60.4875	107.933	83.3756
CMAS	ENSG00000111726	1.27412	0.349499	0.178895	0.178895	0.385618	82.9559	Nonsig	81.0145	1.00462	0.00664692	0.971642	0.977268	-1.09149	-0.126296	0.54784	0.54784	0.68596	Nonsig	FALSE	72.1896	98.7735	53.4265	92.0412
CAV2	ENSG00000105971	-1.09524	-0.131251	0.585721	0.585721	0.714196	82.7502	Nonsig	113.604	-1.27599	-0.351622	0.0383054	0.0820902	-1.35423	-0.437477	0.0230805	0.0230805	0.0539398	Nonsig	FALSE	91.2328	160.99	54.3799	116.311
ACTR1B	ENSG00000115073	1.63556	0.709782	0.0168591	0.0168591	0.0670406	82.7265	Nonsig	65.0342	2.24414	1.16616	1.44536e-10	1.09209e-09	2.62929	1.39467	2.18899e-11	0	1.92652e-10	Nonsig	FALSE	94.2265	58.7559	86.6976	54.6618
VEGFB	ENSG00000173511	1.43068	0.516697	0.104235	0.104235	0.266344	82.7195	Nonsig	74.0663	2.2452	1.16684	1.39667e-09	9.28712e-09	2.67107	1.41742	3.36029e-11	0	2.89797e-10	Nonsig	FALSE	106.532	66.3986	121.84	75.7266
TAF9	ENSG00000273841	1.77259	0.825858	0.00465222	0.00465222	0.0245003	82.6393	Nonsig	57.7692	1.13526	0.183029	0.365825	0.51249	-1.10327	-0.141783	0.505888	0.505888	0.641496	Nonsig	FALSE	64.9601	78.6778	30.5328	53.2163
TREM2	ENSG00000095970	1.62418	0.699716	0.0153166	0.0153166	0.0622484	82.4969	Nonsig	65.0954	2.50079	1.32238	5.91603e-11	4.71041e-10	3.32707	1.73425	1.07692e-14	0	1.52863e-13	Nonsig	FALSE	49.4024	27.5582	52.6004	25.8367
MARS1	ENSG00000166986	1.3981	0.483468	0.0295406	0.0295406	0.104068	82.495	Nonsig	74.8668	1.65175	0.723997	6.56971e-06	2.65132e-05	1.51942	0.603523	0.00075077	0.00075077	0.00234711	Nonsig	FALSE	103.989	87.5838	73.3172	78.2462
TAF15	ENSG00000270647	-1.13683	-0.18502	0.436937	0.436937	0.62375	82.4711	Nonsig	116.875	-1.38906	-0.474113	0.0066334	0.0167547	-1.56631	-0.647374	0.000655036	0.000655036	0.00206986	Nonsig	FALSE	81.5103	155.664	49.0317	122.105
SLC50A1	ENSG00000169241	1.82208	0.86559	0.000979034	0.000979034	0.00699249	82.4095	Nonsig	57.5529	2.02202	1.0158	3.11181e-09	1.97684e-08	2.38328	1.25295	3.10389e-11	0	2.6935e-10	Nonsig	FALSE	93.0681	64.2117	106.907	73.1399
LAMTOR5	ENSG00000134248	1.72828	0.789337	0.000762638	0.000762638	0.00568858	82.3979	Nonsig	59.984	1.74349	0.801979	2.57101e-06	1.09612e-05	1.80253	0.850025	5.80472e-06	5.80472e-06	2.44774e-05	Nonsig	FALSE	75.6748	60.1416	61.7812	55.2591
PIP4K2C	ENSG00000166908	-1.33919	-0.421357	0.0698994	0.0698994	0.199444	82.3862	Nonsig	138.776	-1.04107	-0.0580616	0.722795	0.794452	-1.14587	-0.196448	0.270627	0.270627	0.426614	Nonsig	FALSE	68.38	98.8204	77.4894	143.16
PRRC2A	ENSG00000204469	-1.65048	-0.722885	0.0017965	0.0017965	0.0113902	82.342	Nonsig	174.141	-1.18474	-0.244571	0.145899	0.257312	-1.24051	-0.310937	0.0972288	0.0972288	0.189419	Nonsig	FALSE	108.151	179.41	92.4982	189.118
EIF2S1	ENSG00000134001	1.32077	0.40138	0.0965098	0.0965098	0.251993	82.3369	Nonsig	77.7981	-1.0392	-0.055472	0.75416	0.81648	1.05408	0.0759905	0.701518	0.701518	0.777808	Nonsig	FALSE	81.5836	117.023	55.401	83.2543
SRP72	ENSG00000174780	1.30766	0.386983	0.164531	0.164531	0.366166	82.3011	Nonsig	78.1464	-1.3891	-0.474149	0.0120943	0.0290451	-1.15422	-0.206915	0.347019	0.347019	0.512992	Nonsig	FALSE	64.593	123.9	39.5355	71.9278
DESI1	ENSG00000100418	1.07196	0.10025	0.716695	0.716695	0.814069	82.2441	Nonsig	98.0431	1.6052	0.682753	7.55214e-05	0.000263644	1.7041	0.769012	4.79544e-05	4.79544e-05	0.000179622	Nonsig	FALSE	95.6852	83.2853	93.6203	90.1805
THAP4	ENSG00000176946	1.04607	0.0649801	0.816844	0.816844	0.893314	82.1565	Nonsig	100.934	1.57002	0.650783	0.000256876	0.00082604	1.70409	0.769	0.000164618	0.000164618	0.000568625	Nonsig	FALSE	115.548	102.884	99.1241	96.151
HMGN4	ENSG00000182952	-1.0049	-0.00705782	0.977415	0.977415	0.984048	82.1315	Nonsig	103.369	-1.07777	-0.108048	0.53121	0.628456	-1.27914	-0.355174	0.0652694	0.0652694	0.134416	Nonsig	FALSE	84.1893	125.551	44.3492	90.975
PTGFRN	ENSG00000134247	-2.25323	-1.17199	4.11287e-08	4.11287e-08	9.91017e-07	82.1203	Nonsig	231.381	-2.32621	-1.21798	6.10623e-15	8.19475e-14	-2.48349	-1.31237	1.55365e-12	0	1.60824e-11	Nonsig	FALSE	71.6072	230.798	59.1226	233.455
SDHD	ENSG00000204370	1.56659	0.647627	0.0154388	0.0154388	0.0626437	82.0904	Nonsig	64.9992	1.21184	0.2772	0.136103	0.243519	1.08021	0.111309	0.612963	0.612963	0.69714	Nonsig	FALSE	87.463	99.4631	42.0527	61.1912
PACSIN3	ENSG00000165912	1.30068	0.379263	0.136307	0.136307	0.321845	82.0659	Nonsig	80.2326	1.83216	0.873545	4.69019e-07	2.20922e-06	2.22463	1.15356	3.52078e-09	3.52078e-09	2.27531e-08	Nonsig	FALSE	109.512	83.2534	112.515	83.1152
WASF2	ENSG00000158195	-1.4079	-0.493544	0.0357842	0.0357842	0.120432	82.0196	Nonsig	146.45	-1.10817	-0.148181	0.363516	0.509643	-1.16128	-0.215718	0.236061	0.236061	0.382085	Nonsig	FALSE	90.9509	140.471	86.1433	163.08
WSB2	ENSG00000176871	-1.01096	-0.0157201	0.945663	0.945663	0.961076	81.9558	Nonsig	104.046	1.08658	0.1198	0.448853	0.571571	1.07933	0.110142	0.538939	0.538939	0.677025	Nonsig	FALSE	79.3454	101.427	76.956	114.552
ECE1	ENSG00000117298	-1.07984	-0.110815	0.615993	0.615993	0.738332	81.8325	Nonsig	112.476	1.24556	0.316799	0.0604938	0.122481	1.2854	0.362214	0.0435757	0.0435757	0.0948395	Nonsig	FALSE	74.9883	83.9867	79.4673	100.54
ESD	ENSG00000139684	1.66649	0.736811	0.00450643	0.00450643	0.0239335	81.7809	Nonsig	60.2954	1.02645	0.0376647	0.849874	0.892296	1.21944	0.286224	0.201885	0.201885	0.344914	Nonsig	FALSE	63.4092	85.0954	37.1542	48.3016
CDV3	ENSG00000091527	-1.48826	-0.573631	0.0556705	0.0556705	0.167894	81.6308	Nonsig	149.986	-2.69983	-1.43287	2.29816e-12	2.21513e-11	-2.81507	-1.49317	3.24185e-14	0	4.30345e-13	Nonsig	FALSE	67.8451	250.819	32.7603	146.289
CSRP1	ENSG00000159176	1.5487	0.631058	0.0174003	0.0174003	0.0687452	81.5525	Nonsig	67.285	1.99119	0.993633	3.6221e-09	2.28262e-08	2.59528	1.37589	9.34475e-13	0	9.94991e-12	Nonsig	FALSE	73.7854	51.7018	110.22	70.0116
SSH3	ENSG00000172830	1.2666	0.340963	0.212116	0.212116	0.433671	81.5184	Nonsig	82.7023	1.87594	0.907615	3.12993e-07	1.51305e-06	2.56747	1.36035	1.54133e-11	0	1.38546e-10	Nonsig	FALSE	86.5304	64.4657	101.897	65.445
AP2A1	ENSG00000196961	1.09853	0.135571	0.60359	0.60359	0.728545	81.4635	Nonsig	94.8544	1.57384	0.654293	0.000219014	0.000711965	1.84911	0.886832	4.60157e-06	4.60157e-06	1.96807e-05	Nonsig	FALSE	81.2021	72.1552	102.024	91.0169
RHEB	ENSG00000106615	1.42296	0.508899	0.0202061	0.0202061	0.0773158	81.3564	Nonsig	71.4895	1.37368	0.45805	0.00578476	0.0147736	1.10484	0.14384	0.448606	0.448606	0.581526	Nonsig	FALSE	94.2172	94.9046	60.8213	87.3777
MRPL40	ENSG00000185608	1.98108	0.986286	3.50551e-05	3.50551e-05	0.000410145	81.3557	Nonsig	51.601	2.10889	1.07648	6.18991e-10	4.31086e-09	2.36429	1.2414	7.06697e-11	0	5.78414e-10	Nonsig	FALSE	91.3375	60.0268	81.0799	55.6097
TNC	ENSG00000041982	-1.50066	-0.585594	0.00514722	0.00514722	0.0265406	81.2395	Nonsig	153.694	-1.53396	-0.617264	0.00017609	0.00058186	-1.35577	-0.439117	0.0205446	0.0205446	0.0485777	Nonsig	FALSE	24.5807	52.4422	41.8254	90.6516
KLF16	ENSG00000129911	1.11315	0.15465	0.603925	0.603925	0.728795	80.9884	Nonsig	93.2993	1.90705	0.931345	5.25078e-07	2.45337e-06	1.86963	0.902755	1.04417e-05	1.04417e-05	4.25675e-05	Nonsig	FALSE	98.3416	72.0557	103.28	91.712
DNAJC9	ENSG00000213551	1.60115	0.679109	0.0124771	0.0124771	0.0533948	80.9879	Nonsig	62.7537	1.02184	0.0311668	0.873495	0.901109	1.00916	0.0131616	0.95136	0.95136	0.963617	Nonsig	FALSE	80.3072	107.789	45.6375	71.2573
LRRC42	ENSG00000116212	-1.02446	-0.03486	0.880365	0.880365	0.936185	80.8773	Nonsig	104.333	1.02316	0.0330381	0.845185	0.890521	1.00234	0.0033708	0.985321	0.985321	0.988587	Nonsig	FALSE	90.1297	122.039	66.6892	107.069
OPTN	ENSG00000123240	1.32813	0.409401	0.0903972	0.0903972	0.240346	80.8157	Nonsig	75.7158	1.09258	0.127736	0.464386	0.587987	1.04501	0.0635156	0.750636	0.750636	0.817531	Nonsig	FALSE	50.7596	63.9689	43.3007	65.4317
TSPAN1	ENSG00000117472	1.82138	0.86503	0.000446581	0.000446581	0.00362642	80.7738	Nonsig	56.1951	2.12339	1.08637	4.11721e-09	2.57332e-08	2.34875	1.23189	2.23501e-11	0	1.96547e-10	Nonsig	FALSE	53.8935	35.2589	115.441	80.1179
PPP1R13L	ENSG00000104881	1.23232	0.30138	0.260712	0.260712	0.484373	80.7709	Nonsig	83.6529	1.69056	0.757502	3.34032e-05	0.000122563	1.97628	0.982784	7.59685e-07	7.59685e-07	3.64075e-06	Nonsig	FALSE	78.965	65.2558	97.6861	81.8821
JMJD8	ENSG00000161999	1.61867	0.694809	0.0132567	0.0132567	0.0560025	80.6615	Nonsig	63.8405	2.02226	1.01597	3.98638e-08	2.17972e-07	2.6152	1.38692	9.42024e-13	0	1.00255e-11	Nonsig	FALSE	102.952	71.2076	101.296	63.4377
STYXL1	ENSG00000127952	1.72082	0.783092	0.00263192	0.00263192	0.0155693	80.564	Nonsig	59.2006	2.0433	1.0309	1.31782e-08	7.63728e-08	2.34102	1.22714	1.68363e-10	1.68363e-10	1.30392e-09	Nonsig	FALSE	86.6821	58.9714	89.8048	62.4465
ADA	ENSG00000196839	1.71463	0.777897	0.00711323	0.00711323	0.0342503	80.5334	Nonsig	60.3184	2.29998	1.20162	1.7862e-11	1.52335e-10	2.9057	1.53889	1.86517e-14	0	2.56597e-13	Nonsig	FALSE	82.1499	49.8552	96.4845	54.5896
FUOM	ENSG00000148803	2.16005	1.11106	0.000398122	0.000398122	0.00329981	80.4328	Nonsig	48.0732	3.06681	1.61674	1.22125e-15	1.77265e-14	4.7895	2.25987	0	0	0	0	FALSE	93.8055	42.7594	132.114	45.7972
ZCCHC17	ENSG00000121766	1.23576	0.305399	0.192723	0.192723	0.406373	80.4208	Nonsig	81.7298	1.40041	0.485851	0.00576714	0.0147337	1.35857	0.442092	0.0243697	0.0243697	0.056668	Nonsig	FALSE	83.9294	82.7147	67.1634	79.2715
DDX49	ENSG00000105671	1.61977	0.695786	0.0146895	0.0146895	0.060326	80.4001	Nonsig	63.7371	2.33714	1.22474	1.87372e-12	1.83082e-11	2.88068	1.52641	6.87228e-14	0	8.62047e-13	Nonsig	FALSE	101.726	60.8036	109.408	62.7041
MACROH2A2	ENSG00000099284	1.27567	0.351255	0.145717	0.145717	0.336297	80.3649	Nonsig	79.3881	1.57362	0.654091	0.000182413	0.000600953	1.68865	0.755873	6.46323e-05	6.46323e-05	0.000238058	Nonsig	FALSE	88.6966	78.5167	76.8425	73.3234
CDK16	ENSG00000102225	1.13894	0.18769	0.489687	0.489687	0.663652	80.3445	Nonsig	90.2644	1.5732	0.653703	0.000274715	0.000878793	1.86411	0.898489	3.01438e-06	3.01438e-06	1.32412e-05	Nonsig	FALSE	96.8564	86.2484	98.2248	86.7909
UFC1	ENSG00000143222	1.85681	0.89283	0.000428127	0.000428127	0.00350564	80.2999	Nonsig	53.8507	1.52064	0.604679	0.00108234	0.00315203	1.73278	0.793085	3.48896e-05	3.48896e-05	0.000133119	Nonsig	FALSE	71.569	64.8792	56.2043	52.0154
NRARP	ENSG00000198435	26.5202	4.72902	0	0	0	80.1906	0	3.80578	12.4924	3.64298	0	0	3.72492	1.89721	2.22045e-16	0	3.96943e-15	Nonsig	1.89721	78.8591	8.73709	11.3062	4.9198
STX5	ENSG00000162236	1.37692	0.461446	0.101179	0.101179	0.260706	79.9965	Nonsig	74.0325	2.02245	1.0161	2.92534e-08	1.62737e-07	2.28388	1.19149	2.28944e-09	2.28944e-09	1.51913e-08	Nonsig	FALSE	88.0343	60.6681	91.7212	66.0998
GALE	ENSG00000117308	2.03911	1.02794	0.000223328	0.000223328	0.00202602	79.9762	Nonsig	50.3599	2.77644	1.47323	0	0	3.40833	1.76906	0	0	0	Nonsig	FALSE	105.144	53.0394	121.374	58.7603
CDK2AP1	ENSG00000111328	1.23272	0.301851	0.180093	0.180093	0.387134	79.922	Nonsig	80.9009	1.24182	0.312458	0.0592793	0.120309	-1.02699	-0.0384243	0.836415	0.836415	0.879384	Nonsig	FALSE	77.8321	86.5283	44.9197	73.4966
TNFRSF21	ENSG00000146072	-1.87354	-0.905764	4.90834e-05	4.90834e-05	0.000548545	79.6959	Nonsig	187.456	-1.89093	-0.919095	1.56958e-08	9.01345e-08	-2.24371	-1.16589	1.64825e-10	1.64825e-10	1.27804e-09	Nonsig	FALSE	58.8167	154.235	44.6002	160.517
AK2	ENSG00000004455	1.43382	0.519862	0.0165161	0.0165161	0.0659773	79.6314	Nonsig	70.3327	1.52659	0.610308	9.28034e-05	0.000319327	1.76418	0.818998	4.33916e-06	4.33916e-06	1.86353e-05	Nonsig	FALSE	99.3512	90.4356	80.0795	73.4041
RNF7	ENSG00000114125	1.78623	0.836916	0.000384325	0.000384325	0.00321423	79.6295	Nonsig	56.2285	1.79623	0.844971	4.27409e-07	2.02663e-06	1.66428	0.734895	5.57466e-05	5.57466e-05	0.000207313	Nonsig	FALSE	75.8031	58.5566	60.5762	58.5638
SUCLG1	ENSG00000163541	1.8159	0.860681	0.000122187	0.000122187	0.00120845	79.4723	Nonsig	55.404	1.9704	0.978492	7.38881e-10	5.09913e-09	2.31628	1.21181	2.16215e-11	0	1.90365e-10	Nonsig	FALSE	90.1093	63.4721	73.4033	51.2958
TMEM219	ENSG00000149932	1.82562	0.868389	0.00130102	0.00130102	0.00877577	79.4409	Nonsig	55.3	2.3776	1.2495	1.63189e-11	1.39986e-10	2.984	1.57725	2.88658e-15	0	4.51026e-14	Nonsig	FALSE	71.2215	41.8324	95.6136	52.7155
TSC22D1	ENSG00000102804	2.75902	1.46416	7.13689e-11	0	2.89273e-09	79.4325	Nonsig	36.0206	3.55877	1.83138	0	0	1.20062	0.263775	0.161787	0.161787	0.287412	Nonsig	0.263775	90.153	35.2002	30.7383	40.7088
PPP2CB	ENSG00000104695	1.10124	0.13913	0.542207	0.542207	0.676768	79.4322	Nonsig	90.4572	1.13177	0.178587	0.270079	0.40889	-1.06858	-0.0956887	0.603146	0.603146	0.687937	Nonsig	FALSE	81.0377	99.3287	50.2386	85.7249
PKMYT1	ENSG00000127564	1.72688	0.78817	0.00330466	0.00330466	0.0187804	79.4205	Nonsig	58.8878	2.08597	1.06072	3.04403e-09	1.93825e-08	2.95437	1.56285	1.63203e-14	0	2.25634e-13	Nonsig	FALSE	112.238	75.1664	139.915	78.7593
TCF19	ENSG00000137310	1.353	0.436158	0.0478983	0.0478983	0.150041	79.3919	Nonsig	74.198	1.48692	0.572324	0.000409262	0.00127212	1.94503	0.959796	1.17482e-07	1.17482e-07	6.25001e-07	Nonsig	FALSE	100.743	94.2449	95.7579	79.8942
CCND1	ENSG00000110092	-1.91315	-0.935952	2.12688e-05	2.12688e-05	0.000263113	79.2107	Nonsig	190.237	-1.86021	-0.895467	7.48442e-08	3.93258e-07	-2.43623	-1.28465	1.18029e-11	0	1.08006e-10	Nonsig	FALSE	58.927	151.283	45.1253	175.189
R3HDM4	ENSG00000198858	1.15962	0.213655	0.422619	0.422619	0.62375	79.1318	Nonsig	87.279	1.82798	0.870247	1.59271e-06	6.97359e-06	2.06503	1.04616	2.13811e-07	2.13811e-07	1.10228e-06	Nonsig	FALSE	79.1586	60.5606	103.942	83.3745
PRKAG1	ENSG00000181929	1.5633	0.644598	0.00443067	0.00443067	0.0236351	79.0672	Nonsig	63.9004	1.88237	0.912553	1.55928e-08	8.9636e-08	1.84858	0.886419	9.66589e-07	9.66589e-07	4.56762e-06	Nonsig	FALSE	94.2684	69.6472	81.5397	71.1246
PSMF1	ENSG00000125818	1.19596	0.258171	0.279054	0.279054	0.500472	79.002	Nonsig	84.1124	1.50409	0.58889	0.000264232	0.000847594	1.66033	0.731468	8.0309e-05	8.0309e-05	0.000291378	Nonsig	FALSE	89.1076	82.6189	84.6548	83.5908
PSMC2	ENSG00000161057	1.60742	0.684744	0.0156077	0.0156077	0.0631936	78.9921	Nonsig	60.8597	1.00297	0.00427698	0.984169	0.986719	1.06577	0.0918918	0.674937	0.674937	0.754821	Nonsig	FALSE	65.8408	89.8641	47.0774	69.6601
KIF22	ENSG00000079616	1.4955	0.580632	0.03366	0.03366	0.114993	78.9534	Nonsig	67.3001	2.18014	1.12442	1.023e-10	7.86994e-10	2.23004	1.15707	4.48193e-09	4.48193e-09	2.86003e-08	Nonsig	FALSE	124.333	79.7708	109.915	81.4619
COX14	ENSG00000178449	2.04851	1.03457	0.000499952	0.000499952	0.00398592	78.9499	Nonsig	49.4352	2.34216	1.22784	6.21048e-10	4.32246e-09	2.84028	1.50603	1.65512e-12	0	1.70302e-11	Nonsig	FALSE	71.4266	42.4404	73.8099	42.6462
HADHB	ENSG00000138029	1.1192	0.162474	0.491926	0.491926	0.663652	78.9386	Nonsig	88.2061	1.01302	0.01866	0.907416	0.925239	1.23279	0.301922	0.114953	0.114953	0.217331	Nonsig	FALSE	61.6078	84.4375	50.6936	66.0497
ITPR3	ENSG00000096433	-1.08624	-0.119347	0.588543	0.588543	0.716709	78.7985	Nonsig	109.362	1.2176	0.284042	0.0837432	0.162386	1.13717	0.185452	0.308628	0.308628	0.467157	Nonsig	FALSE	90.2869	103.475	75.2294	107.932
NDUFS8	ENSG00000110717	1.89888	0.925147	0.00113793	0.00113793	0.00787221	78.7295	Nonsig	53.2442	2.65916	1.41097	1.22125e-15	1.77265e-14	3.43294	1.77944	0	0	0	Nonsig	FALSE	89.3524	46.9853	103.165	49.8476
SNRPF	ENSG00000139343	1.62245	0.698175	0.00349241	0.00349241	0.0196026	78.6734	Nonsig	60.5301	1.35672	0.440121	0.0120262	0.0288977	1.36429	0.448149	0.0139225	0.0139225	0.034251	Nonsig	FALSE	85.5377	86.8854	54.5481	64.4208
HMGCR	ENSG00000113161	-1.32573	-0.406786	0.150838	0.150838	0.344614	78.6731	Nonsig	128.997	-2.4669	-1.3027	5.55467e-12	5.05998e-11	-2.53232	-1.34046	1.21918e-09	1.21918e-09	8.36055e-09	Nonsig	FALSE	56.2066	190.803	27.8033	110.283
NDUFB2	ENSG00000090266	2.2729	1.18453	3.33276e-06	3.33276e-06	5.08722e-05	78.6303	Nonsig	44.366	2.58511	1.37023	1.02141e-14	1.3374e-13	3.15433	1.65733	0	0	0	Nonsig	FALSE	69.51	37.4802	87.7339	45.2738
KLC3	ENSG00000104892	1.76572	0.820258	0.00457321	0.00457321	0.0241683	78.6195	Nonsig	57.1698	2.50012	1.322	1.65912e-12	1.63489e-11	2.85991	1.51597	1.8856e-12	0	1.92774e-11	Nonsig	FALSE	74.6323	41.7507	95.5726	55.6286
SSBP1	ENSG00000106028	1.90256	0.927942	7.8799e-05	7.8799e-05	0.000825974	78.5897	Nonsig	51.452	1.37275	0.457069	0.00864281	0.0214038	1.50634	0.591051	0.00186038	0.00186038	0.00544554	Nonsig	FALSE	70.0539	70.3165	51.9733	55.0514
ITPK1	ENSG00000100605	1.11037	0.15104	0.563061	0.563061	0.693492	78.5822	Nonsig	90.4068	1.55022	0.632477	0.000281792	0.000899477	1.79065	0.840487	1.24145e-05	1.24145e-05	5.01885e-05	Nonsig	FALSE	100.668	90.66	89.932	82.8033
SPNS1	ENSG00000169682	1.53391	0.617213	0.0306925	0.0306925	0.107195	78.5729	Nonsig	65.8565	2.20024	1.13766	2.22725e-10	1.64182e-09	2.7662	1.46791	4.83535e-12	0	4.67173e-11	Nonsig	FALSE	93.9366	59.6442	118.462	71.4955
TNIP2	ENSG00000168884	1.48511	0.570571	0.03162	0.03162	0.109591	78.4825	Nonsig	67.3862	2.04842	1.03451	5.93452e-09	3.62295e-08	2.12923	1.09033	1.29178e-08	1.29178e-08	7.78277e-08	Nonsig	FALSE	90.2287	61.3696	95.0057	73.1511
DSG2	ENSG00000046604	-1.43758	-0.523639	0.076768	0.076768	0.213539	78.4076	Nonsig	139.975	-2.45559	-1.29607	5.01821e-13	5.33318e-12	-2.25958	-1.17606	7.59066e-08	7.59066e-08	4.12973e-07	Nonsig	FALSE	62.0039	210.277	39.1928	138.622
SYNCRIP	ENSG00000135316	-1.11195	-0.153096	0.559539	0.559539	0.690558	78.3783	Nonsig	107.712	-1.67455	-0.743778	9.84564e-05	0.000337672	-2.04965	-1.03538	9.92062e-08	9.92062e-08	5.32854e-07	Nonsig	FALSE	78.6338	180.831	34.4919	112.081
UBE2L6	ENSG00000156587	1.03655	0.0517896	0.839581	0.839581	0.910241	78.3627	Nonsig	95.6186	1.58376	0.663356	0.000391651	0.00122186	1.84575	0.884208	9.91957e-06	9.91957e-06	4.05723e-05	Nonsig	FALSE	54.7824	48.2786	45.0251	39.9284
SUGCT	ENSG00000175600	1.65142	0.723705	0.0023174	0.0023174	0.0140305	78.2967	Nonsig	59.7125	1.79864	0.846909	6.58218e-06	2.65587e-05	2.07148	1.05066	3.33036e-08	3.33036e-08	1.88732e-07	Nonsig	FALSE	27.7347	21.4203	54.3082	42.2373
BCAS2	ENSG00000116752	1.64598	0.718945	0.0257036	0.0257036	0.0932876	78.0446	Nonsig	58.3536	-1.04605	-0.0649528	0.801428	0.85823	-1.21327	-0.278906	0.202095	0.202095	0.345248	Nonsig	FALSE	61.9933	88.6708	28.3722	54.8352
PNP	ENSG00000198805	1.13967	0.188614	0.425058	0.425058	0.62375	78.0021	Nonsig	86.6469	1.46488	0.550786	0.000675041	0.00203518	1.53441	0.617683	0.000681677	0.000681677	0.00214645	Nonsig	FALSE	85.3409	81.0984	88.0776	92.9551
RBM8A	ENSG00000265241	1.32731	0.4085	0.104668	0.104668	0.267149	77.9824	Nonsig	73.4076	1.03017	0.0428808	0.804961	0.860958	-1.15373	-0.206311	0.284929	0.284929	0.439874	Nonsig	FALSE	77.8995	104.185	46.501	84.7742
SERINC3	ENSG00000132824	-1.23311	-0.302306	0.234846	0.234846	0.459372	77.9313	Nonsig	119.48	-1.40735	-0.492981	0.00451917	0.0117926	-1.6874	-0.754804	4.43131e-05	4.43131e-05	0.000166879	Nonsig	FALSE	63.8743	123.938	48.0147	129.399
BCKDK	ENSG00000103507	1.35793	0.441411	0.101677	0.101677	0.261782	77.9056	Nonsig	73.2681	1.86	0.895302	3.36059e-07	1.61676e-06	2.3206	1.2145	7.52996e-10	7.52996e-10	5.30041e-09	Nonsig	FALSE	96.8242	72.677	111.514	79.4486
UBALD2	ENSG00000185262	1.81801	0.862357	0.00434094	0.00434094	0.0232823	77.8716	Nonsig	54.6082	2.36141	1.23965	2.84182e-11	2.3571e-10	2.00617	1.00444	6.14754e-07	6.14754e-07	2.98591e-06	Nonsig	FALSE	84.1859	49.5515	91.0176	74.4886
HM13	ENSG00000101294	1.41821	0.504069	0.0377942	0.0377942	0.125637	77.8362	Nonsig	70.0779	1.74358	0.802055	1.43436e-06	6.32039e-06	2.13406	1.0936	1.45985e-08	1.45985e-08	8.74108e-08	Nonsig	FALSE	77.2691	61.7949	88.5529	68.4207
SEMA3C	ENSG00000075223	-1.49349	-0.578687	0.0950429	0.0950429	0.249195	77.7553	Nonsig	143.61	-2.64733	-1.40454	2.6264e-10	1.91494e-09	-2.9356	-1.55365	2.3214e-11	0	2.03583e-10	Nonsig	FALSE	42.9928	156.222	25.6738	117.98
PSMA5	ENSG00000143106	1.80239	0.849911	0.000270459	0.000270459	0.00237941	77.6595	Nonsig	54.1606	1.65872	0.730069	9.1626e-06	3.62544e-05	1.71272	0.776292	2.64508e-05	2.64508e-05	0.000102498	Nonsig	FALSE	88.2996	73.6929	58.4108	54.5184
CDCP1	ENSG00000163814	-2.08684	-1.06132	4.67685e-07	4.67685e-07	8.71685e-06	77.654	Nonsig	203.984	-1.79386	-0.843065	9.38486e-08	4.8823e-07	-1.82484	-0.867771	2.12834e-06	2.12834e-06	9.54633e-06	Nonsig	FALSE	63.3706	158.003	60.5292	177.395
NUDT16L1	ENSG00000168101	1.95294	0.965646	0.00203491	0.00203491	0.0126232	77.588	Nonsig	51.0357	2.82765	1.4996	2.88658e-14	3.57188e-13	3.94377	1.97958	0	0	0	Nonsig	FALSE	78.837	38.9137	105.208	44.482
DENR	ENSG00000139726	1.07137	0.0994545	0.700436	0.700436	0.804336	77.5852	Nonsig	89.6462	-1.24223	-0.312931	0.0941308	0.179577	-1.54805	-0.630456	0.00140973	0.00140973	0.00420863	Nonsig	FALSE	74.5045	127.345	39.0286	95.5851
TMEM205	ENSG00000105518	1.6964	0.762479	0.01326	0.01326	0.0560057	77.5474	Nonsig	58.514	2.49105	1.31675	4.74121e-12	4.34768e-11	2.91548	1.54373	8.32606e-11	0	6.74299e-10	Nonsig	FALSE	88.6112	49.6227	107.583	61.4527
CCAR2	ENSG00000158941	-1.02693	-0.0383407	0.880125	0.880125	0.936133	77.5133	Nonsig	101.771	1.30962	0.389148	0.0201799	0.0461903	1.59707	0.67543	0.000414338	0.000414338	0.00134781	Nonsig	FALSE	97.8284	104.358	92.6523	95.5577
MAP4	ENSG00000047849	-1.53767	-0.620743	0.0027498	0.0027498	0.0161279	77.388	Nonsig	150.216	-1.29861	-0.376968	0.0135005	0.03208	-1.33092	-0.412422	0.0185949	0.0185949	0.0445098	Nonsig	FALSE	84.0034	151.839	67.8147	146.06
DDX41	ENSG00000183258	1.53393	0.617235	0.010539	0.010539	0.0467948	77.3762	Nonsig	64.2335	1.95595	0.967869	9.33075e-09	5.54143e-08	2.39542	1.26028	4.04532e-11	0	3.42744e-10	Nonsig	FALSE	91.6709	65.2968	93.2332	63.8031
NMT1	ENSG00000136448	1.04613	0.0650635	0.764415	0.764415	0.85398	77.2388	Nonsig	92.8707	1.17307	0.230288	0.148789	0.261323	1.19822	0.260897	0.139882	0.139882	0.256817	Nonsig	FALSE	88.0225	104.305	71.7587	96.516
[truncated: 58,874 more rows]
