# Supplementary material for: The ribotoxic stress response drives acute inflammation, cell death, and epidermal thickening in UV-irradiated skin in vivo
Source: Mol Cell. 2024 Dec 19;84(24):4774–4789.e9. doi: 10.1016/j.molcel.2024.10.044 (PMC11671030; doi:10.1016/j.molcel.2024.10.044)
Supplement: Table S2. List of oligonucleotides used in this paper, related to STAR Methods [file mmc3.xlsx]

## Sheet: Ark1
Target	Primer 1	Primer 2
Actin	5’-TCCCTGGAGAAGAGCTACGA-3’	5’-AGGAAGGAAGGCTGGAAGAG-3’
Tnfa	5’-CTCTAATCAGCCCTCTGGC-3’	5’-GAGGGTTTGCTACAACATGG-3’
Il-6	5’-CCACCGGGAACGAAAGAGAA-3’	5’-GAGAAGGCAACTGGACCGAA-3’
Il-8	5’-ATGACTTCCAAGCTGGCCGTGGCT-3’	5’-TCTCAGCCCTCTTCAAAAACTTCTC-3’
Ccl2	5’-CCAGATGCAATCAATGCCC-3’	5’-TGGTCTTGAAGATCACAGCT-3’
Cxcl1	5’-CCCAAGAACATCCAAAGTGTG-3’	5’-CATTCTTGAGTGTGGCTATGAC-3’
Ifit1	5’-AGGCTCTTGTACAAATGGTG-3’	5’-TCAATCTGATCCAAGACTCTG-3’
Il-1b	5’-GCTTATTACAGTGGCAATGAGG-3’	5’-AGATTCGTAGCTGGATGCC-3’
Cxcl10	5’-AGCAGAGGAACCTCCAGTCT-3’	5’- ATGCAGGTACAGCGTACAGT-3’
Csf2	5’-AAACTTCCTGTGCAACCCAGA-3’	5’- CCTTGGTCCCTCCAAGATGAC-3’
Ier3	5’-CAGCCGCAGGGTTCTCTAC-3’	5’- GATCTGGCAGAAGACGATGGT-3’
Ttp	5’-CAAGACTGAGCTATGTCGGACCTT-3’	5’-CCTGGAGGTAGAACTTGTGACAGA-3’
